# Supplementary material for: Consistent signatures of selection from genomic analysis of pairs of temporal and spatial Plasmodium falciparum populations from The Gambia
Source: Sci Rep. 2018 Jun 26;8:9687. doi: 10.1038/s41598-018-28017-5 (PMC6018809; doi:10.1038/s41598-018-28017-5)
Supplement: Supplementary file 2 — Supplementary Dataset 1 [file 41598_2018_28017_MOESM2_ESM.xlsx]

## Sheet: GBJ2008-2014_iHS
Num	CHR	Position	GBJ14_iHS_ihs	GBJ14_iHS_p-value	GBJ14_iHS_log10Pvalue	GBJ08_iHS_ihs	GBJ08_iHS_p-value	GBJ08_iHS_log10Pvalue				hapflk_temp	hapflk_Temp_p-value	hapflk_temp_logPvalue
1	1	100330	-0.0404368	0.398443	0.399634	0.0633083	0.853821	0.0686332				8.49509	0.204028	0.690311
2	1	105156	-1.25123	0.679956	0.167519	-2.37509	0.238703	0.622143				8.79979	0.185155	0.732465
3	1	112616	5.749	0.0894511	1.04841	3.61074	0.537092	0.269951				8.9135	0.178501	0.748358
4	1	113015	4.01028	0.240317	0.619084	5.60044	0.224738	0.648323				9.04601	0.171007	0.766986
5	1	113081	-1.27874	0.673887	0.171413	-2.34623	0.242171	0.615878				9.31217	0.156768	0.804742
6	1	113096	-1.27874	0.673887	0.171413	6.56609	0.132666	0.877239				9.57749	0.14361	0.842816
7	1	114473	0.304966	0.592004	0.227675	0.114271	0.774678	0.110879				10.1359	0.119046	0.924286
8	1	114559	-1.2469	0.680912	0.166909	-0.934654	0.455561	0.341454				10.1707	0.117643	0.929433
9	1	114724	3.68735	0.281643	0.550301	-2.53038	0.220645	0.656307				10.2818	0.113276	0.945862
10	1	115032	-1.19774	0.691815	0.16001	0.154007	0.674754	0.170855				10.3705	0.109893	0.95903
11	1	119966	-1.06135	0.673307	0.171787	-0.368214	0.564431	0.248389				10.5307	0.10401	0.982923
12	1	119985	-1.35874	0.856577	0.0672338	-0.368214	0.564431	0.248389				10.5131	0.10464	0.980303
13	1	120492	3.37085	0.326493	0.486126	3.89531	0.482322	0.316663				10.4205	0.108025	0.966477
14	1	120746	-0.603015	0.828159	0.0818863	-2.58123	0.214951	0.667661				10.0981	0.120583	0.918716
15	1	124868	1.64552	0.644832	0.190553	-0.495726	0.538872	0.268515				10.2612	0.114073	0.942818
16	1	125175	4.86583	0.152146	0.817739	-0.539721	0.53019	0.275569				10.1854	0.117057	0.931603
17	1	125303	-0.0155352	0.204546	0.689209	0.190638	0.69228	0.159718				10.0937	0.120763	0.918066
18	1	125407	2.943	0.394109	0.404383	2.72809	0.72449	0.139968				9.31988	0.156371	0.805843
19	1	127362	0.890575	0.815522	0.0885643	-2.34181	0.242704	0.614923				9.05114	0.170722	0.76771
20	1	130339	0.606501	0.818517	0.0869722	0.353113	0.671593	0.172894				8.8996	0.179304	0.746411
21	1	130390	2.1774	0.534381	0.272149	3.82	0.496516	0.304067				8.80862	0.184631	0.733696
22	1	132531	2.18465	0.532943	0.273319	-3.10108	0.162716	0.78857				8.57574	0.198882	0.701406
23	1	132574	-2.2934	0.467364	0.330345	-1.13725	0.419698	0.377063				8.78688	0.185923	0.730667
24	1	132868	3.58662	0.29544	0.529531	-4.05714	0.0924201	1.03423				8.52811	0.201907	0.694849
25	1	135014	2.91525	0.39877	0.399278	3.74777	0.510335	0.292145				8.41671	0.209135	0.679572
26	1	135906	-1.10114	0.713422	0.146654	-0.21483	0.595928	0.224806				8.52257	0.202261	0.694087
27	1	136422	-0.801877	0.42817	0.368383	-0.204474	0.988762	0.00490808				8.62818	0.195594	0.708645
28	1	137258	0.521005	0.715345	0.145484	0.208157	0.805853	0.0937441				8.67406	0.192755	0.714994
29	1	137599	2.81538	0.415813	0.381102	2.32073	0.817878	0.0873116				8.47645	0.205233	0.687753
30	1	137964	2.87387	0.40578	0.39171	-1.23668	0.402723	0.394993				8.05497	0.234104	0.630592
31	1	138823	-0.362497	0.990451	0.00416717	-0.627846	0.676254	0.16989				7.45845	0.28052	0.552035
32	1	139191	1.43091	0.679772	0.167637	0.271128	0.746555	0.126938				7.48391	0.278402	0.555328
33	1	139192	-2.95442	0.354395	0.450512	1.64624	0.977691	0.00979827				7.23738	0.299451	0.523674
34	1	141562	2.36819	0.497224	0.303448	4.09328	0.446089	0.350578				7.01366	0.319585	0.495413
35	1	141594	-2.03003	0.716606	0.14472	-2.01449	0.317778	0.497876				6.91083	0.329172	0.482576
36	1	141658	-1.88256	0.807579	0.0928152	-0.577927	0.78707	0.103987				6.99125	0.321657	0.492606
37	1	141736	-1.95187	0.532764	0.273465	-0.445561	0.548857	0.26054				7.21209	0.301678	0.520456
38	1	143724	1.3608	0.707588	0.150219	1.45005	0.975363	0.0108339				7.47643	0.279023	0.554361
39	1	143730	-3.62398	0.259323	0.586159	-3.14808	0.158512	0.799937				7.64903	0.26496	0.576819
40	1	143951	-3.62398	0.259323	0.586159	-2.00654	0.285661	0.544149				7.70563	0.260472	0.584239
41	1	143981	-3.62398	0.259323	0.586159	-2.00654	0.285661	0.544149				7.94996	0.241792	0.616558
42	1	144746	-0.789146	0.520811	0.28332	-0.22167	0.558644	0.252865				8.21781	0.222577	0.65252
43	1	144877	0.49398	0.69818	0.156033	0.0714873	0.844602	0.0733479				8.82242	0.183814	0.735621
44	1	145227	-0.191668	0.762709	0.117641	0.460705	0.995349	0.00202451				9.32916	0.155895	0.807168
45	1	145515	2.53158	0.466533	0.331117	-0.119331	0.499504	0.301461				9.50627	0.147044	0.832554
46	1	145560	-0.214119	0.865675	0.062645	0.0395561	0.414706	0.38226				9.54913	0.144968	0.838727
47	1	145682	-0.354486	0.798385	0.0977875	0.0136986	0.88704	0.0520569				9.67962	0.138809	0.857584
48	1	148336	-3.63673	0.257703	0.588881	-0.282383	0.581957	0.235109				9.6217	0.141514	0.849201
49	1	148768	2.42104	0.487182	0.312309	-0.0675815	0.470917	0.327056				9.65561	0.139924	0.854107
50	1	149598	-0.684947	0.467536	0.330185	0.0511168	0.645051	0.190406				9.84583	0.131296	0.881747
51	1	150409	-3.51189	0.273869	0.562457	0.601241	0.775273	0.110546				9.93293	0.127505	0.894473
52	1	150615	-3.51189	0.273869	0.562457	0.982716	0.864176	0.063398				10.2617	0.114054	0.942889
53	1	150836	-1.90119	0.54285	0.265321	-2.99773	0.172255	0.763829				11.3875	0.0771133	1.11287
54	1	154976	-2.89155	0.364333	0.438502	5.62298	0.222167	0.653321				12.3039	0.0555218	1.25554
55	1	155877	0.145609	0.493066	0.307095	-0.0669969	0.926343	0.0332281				13.4146	0.0369044	1.43292
56	1	155895	0.145609	0.493066	0.307095	-0.257215	0.744222	0.128297				13.6338	0.0340058	1.46845
57	1	155939	0.160434	0.501092	0.300083	-0.1008	0.893404	0.0489523				12.6801	0.0484062	1.3151
58	1	155977	0.160434	0.501092	0.300083	0.179869	0.832882	0.0794168				10.7038	0.0979748	1.00889
59	1	155978	0.160434	0.501092	0.300083	0.179869	0.832882	0.0794168				10.72	0.0974251	1.01133
60	1	156430	3.65349	0.286231	0.543283	3.06827	0.64947	0.187441				8.8624	0.181466	0.741206
61	1	157806	-2.22299	0.480471	0.318333	-0.292706	0.579836	0.236695				8.20221	0.22366	0.650411
62	1	161480	-0.672894	0.751353	0.124156	-0.0677008	0.758874	0.11983				8.6032	0.197154	0.705194
63	1	161514	-0.908637	0.58554	0.232443	-0.385924	0.660122	0.180376				7.67297	0.263055	0.579954
64	1	161523	-0.946392	0.606742	0.216996	0.539949	0.274418	0.561587				7.47735	0.278946	0.554479
65	1	161862	-2.45619	0.437829	0.358695	5.98308	0.183914	0.735384				6.5467	0.364806	0.437938
66	1	161865	0.418644	0.263129	0.579831	0.0998774	0.600474	0.221506				6.12254	0.409604	0.387636
67	1	162384	-2.41903	0.497722	0.303013	-0.910677	0.980968	0.00834503				6.0582	0.416703	0.380174
68	1	162981	-0.256174	0.890668	0.050284	-0.1695	0.880256	0.0553909				5.79687	0.446325	0.350348
69	1	163071	-0.883786	0.861797	0.0645949	-0.854652	0.477116	0.321376				5.62798	0.466126	0.331497
70	1	163080	-0.883786	0.861797	0.0645949	-0.532286	0.768778	0.114199				5.60717	0.468599	0.329198
71	1	163145	-1.31346	0.319519	0.495503	-0.237362	0.827473	0.082246				6.48264	0.371347	0.43022
72	1	163263	-5.26993	0.104311	0.981672	-5.61299	0.0315993	1.50032				7.08509	0.31305	0.504386
73	1	163343	-0.0895876	0.538932	0.268466	-0.170062	0.5284	0.277037				7.57408	0.270996	0.567037
74	1	164024	-0.702487	0.99528	0.00205468	-0.0871296	0.778075	0.108978				7.8092	0.252418	0.59788
75	1	164156	-0.408985	0.970262	0.0131108	0.269004	0.524848	0.279966				7.82552	0.251167	0.600038
76	1	165063	1.23616	0.735728	0.133283	-5.30288	0.0397416	1.40075				7.90556	0.245104	0.610649
77	1	165214	0.38175	0.529952	0.275763	-0.0911704	0.993362	0.00289254				8.08116	0.232218	0.634105
78	1	165588	-0.157164	0.818488	0.0869878	-0.447756	0.575149	0.24022				8.1273	0.228925	0.640307
79	1	167110	1.67871	0.63767	0.195404	1.25782	0.929443	0.031777				7.05992	0.315341	0.50122
80	1	167312	-0.62109	0.436441	0.360075	-0.307747	0.610885	0.214041				6.43012	0.376769	0.423924
81	1	167729	-3.16298	0.32267	0.491241	-3.53518	0.126959	0.896337				5.84457	0.440824	0.355734
82	1	167899	0.181793	0.376767	0.423927	0.168204	0.614605	0.211404				5.88193	0.436546	0.35997
83	1	174089	-0.334991	0.891628	0.0498162	1.52882	0.99421	0.00252191				5.60045	0.4694	0.328457
84	1	178474	1.2585	0.806743	0.0932647	-0.476518	0.387396	0.411845				5.25893	0.511058	0.29153
85	1	178512	-2.94565	0.355771	0.44883	0.656263	0.787944	0.103504				4.98931	0.545185	0.263456
86	1	178726	1.39272	0.768936	0.11411	1.68166	0.527385	0.277873				4.42229	0.619727	0.2078
87	1	178748	3.13908	0.36213	0.441135	-2.92951	0.178776	0.747691				4.23827	0.644467	0.190799
88	1	179264	-3.11593	0.32966	0.481933	-0.210878	0.59675	0.224208				4.17495	0.653014	0.185078
89	1	179265	-0.0918767	0.765205	0.116222	-0.112842	0.89307	0.0491147				4.14809	0.656644	0.18267
90	1	179326	-3.91193	0.224434	0.648911	-2.34849	0.241897	0.616369				4.23256	0.645237	0.19028
91	1	179346	2.77558	0.118355	0.926814	2.69799	0.0409949	1.38727				4.41503	0.620699	0.207119
92	1	179347	2.77558	0.118355	0.926814	2.69799	0.0409949	1.38727				4.46264	0.614327	0.2116
93	1	179871	-4.35161	0.177851	0.749944	-4.51684	0.0686594	1.1633				4.66349	0.587639	0.23089
94	1	179913	-4.35161	0.177851	0.749944	-4.51684	0.0686594	1.1633				4.82895	0.565931	0.247236
95	1	179949	-4.35161	0.177851	0.749944	-4.21291	0.0837214	1.07716				4.99594	0.544334	0.264135
96	1	179952	-0.455422	0.931091	0.031008	-1.26788	0.734284	0.134136				6.93312	0.327076	0.485351
97	1	179969	-0.203967	0.752262	0.123631	0.573309	0.487285	0.312217				6.88184	0.331913	0.478976
98	1	180034	2.21209	0.280033	0.552791	0.942902	0.662927	0.178534				6.87059	0.332981	0.47758
99	1	180054	-1.65633	0.592875	0.227037	-0.841852	0.970525	0.0129932				6.78085	0.341591	0.466494
100	1	180314	-2.75348	0.386761	0.412557	-0.954963	0.45189	0.344967				6.54934	0.364539	0.438257
101	1	180317	-1.66304	0.343248	0.464393	-1.63496	0.506862	0.29511				6.51041	0.368501	0.433561
102	1	180328	0.784897	0.0552328	1.2578	-1.23293	0.757662	0.120524				6.29685	0.390771	0.408077
103	1	180341	-0.196531	0.924717	0.0339911	-1.56666	0.349404	0.456672				6.15473	0.406082	0.391386
104	1	180379	-1.05379	0.668841	0.174677	-1.45261	0.615224	0.210967				6.26413	0.394261	0.404216
105	1	180554	-2.43853	0.440982	0.355579	-1.45261	0.615224	0.210967				6.31209	0.389152	0.40988
106	1	182927	-0.656001	0.45329	0.343623	0.379976	0.724948	0.139693				5.96944	0.426622	0.369957
107	1	183254	3.43069	0.317677	0.498014	3.28384	0.603649	0.219215				5.92167	0.432022	0.364494
108	1	183856	-2.84787	0.371339	0.430229	-4.01171	0.0950897	1.02187				5.66572	0.461658	0.33568
109	1	190390	1.12845	0.760338	0.118993	-1.31865	0.389042	0.410003				5.48288	0.483528	0.315578
110	1	190616	0.308264	0.917769	0.0372667	0.790429	0.78606	0.104544				5.43096	0.48984	0.309946
111	1	190739	-0.49253	0.377588	0.422982	0.0678073	0.629638	0.200909				5.42026	0.491146	0.308789
112	1	191218	2.87267	0.405983	0.391492	3.53544	0.552091	0.257989				5.29525	0.506541	0.295385
113	1	192084	0.27831	0.961168	0.0172008	-0.12466	0.61481	0.211259				4.97179	0.547436	0.261667
114	1	192424	-2.86563	0.36848	0.433587	3.78221	0.503721	0.29781				4.86842	0.560797	0.251194
115	1	193667	0.172433	0.706256	0.151038	0.0590385	0.83596	0.0778143				4.82563	0.566364	0.246904
116	1	196373	-2.80819	0.377776	0.422766	-3.2418	0.150376	0.822821				4.65313	0.589006	0.22988
117	1	196974	-1.03122	0.655584	0.183372	-0.495254	0.805625	0.0938669				4.55507	0.602004	0.2204
118	1	196979	-3.1492	0.324707	0.488508	-3.82374	0.106797	0.971442				4.11146	0.661596	0.179407
119	1	196981	1.57511	0.718445	0.143607	0.282632	0.947388	0.0234723				4.06317	0.668128	0.17514
120	1	198325	3.53455	0.302746	0.518922	2.94039	0.677306	0.169215				3.92166	0.687277	0.162868
121	1	198871	-2.99687	0.347784	0.458691	-2.33734	0.243246	0.613955				3.84839	0.697185	0.156652
122	1	200158	2.00983	0.568133	0.24555	0.319119	0.711303	0.147946				3.72209	0.714225	0.146165
123	1	203007	1.68872	0.635516	0.196874	2.18172	0.850422	0.0703654				3.66971	0.72127	0.141902
124	1	205066	-0.047233	0.511515	0.291142	0.12719	0.652964	0.185111				3.59732	0.73098	0.136095
125	1	205186	2.61346	0.451557	0.345287	5.10125	0.287196	0.541821				3.49739	0.744317	0.128242
126	1	207645	5.7743	0.0880217	1.05541	1.17913	0.910708	0.0406209				3.42295	0.754191	0.122519
127	1	207736	-0.339583	0.890534	0.0503497	0.0744124	0.657399	0.182171				3.36142	0.762307	0.11787
128	1	207876	-1.66341	0.591398	0.22812	5.21953	0.271432	0.566339				3.23577	0.778726	0.108615
129	1	208338	-2.4726	0.434914	0.361597	3.93693	0.474575	0.323695				2.8461	0.827901	0.0820219
130	1	211798	-0.453403	0.863477	0.0637492	-1.08867	0.428143	0.368411				2.73039	0.841845	0.0747678
131	1	222785	-2.19148	0.486403	0.313004	-1.96552	0.291249	0.535735				2.52183	0.866016	0.0624738
132	1	229260	-2.21043	0.48283	0.316206	-1.98629	0.288411	0.539988				2.39643	0.879874	0.0555793
133	1	230483	-2.21043	0.48283	0.316206	-1.98629	0.288411	0.539988				2.38213	0.881419	0.0548176
134	1	230519	5.35323	0.114345	0.941781	5.20961	0.272731	0.564265				2.3902	0.880548	0.0552472
135	1	230718	-0.665791	0.458081	0.339058	-1.06176	0.874986	0.0579989				2.42367	0.87691	0.0570449
136	1	232384	-2.48129	0.433373	0.363138	-2.45091	0.22976	0.638726				2.3477	0.885108	0.0530037
137	1	233535	-1.48312	0.629489	0.201012	-1.56118	0.350251	0.455621				2.1585	0.904559	0.043563
138	1	234292	1.94058	0.582372	0.2348	-1.67486	0.332943	0.47763				2.11109	0.909204	0.0413389
139	1	238688	0.233053	0.896853	0.0472789	-0.00696472	0.933725	0.029781				2.1612	0.904292	0.0436911
140	1	239376	3.00312	0.384127	0.415525	2.22836	0.839471	0.0759942				2.15246	0.905156	0.0432765
141	1	239972	0.168088	0.920549	0.0359532	-0.101439	0.981615	0.00805887				2.42826	0.876408	0.0572936
142	1	242877	-2.28227	0.469423	0.328436	-2.0363	0.281653	0.550286				2.45809	0.873128	0.0589219
143	1	243063	-2.83722	0.37306	0.428222	-2.79631	0.192036	0.716618				2.40065	0.879416	0.0558056
144	1	243627	3.4973	0.308046	0.511384	4.4262	0.388791	0.410284				2.34217	0.885696	0.0527152
145	1	243772	3.93325	0.249821	0.602371	-1.26096	0.738898	0.131415				2.33577	0.886376	0.0523823
146	1	244209	4.32723	0.204233	0.689874	3.65378	0.528613	0.276862				2.35563	0.884262	0.0534191
147	1	244720	3.89159	0.255027	0.593413	0.213611	0.687865	0.162497				2.30373	0.889754	0.0507301
148	1	245353	-2.92277	0.359377	0.44445	-3.20608	0.153438	0.814066				2.31697	0.888363	0.0514097
149	1	246913	-2.92277	0.359377	0.44445	0.0127078	0.64407	0.191067				2.3557	0.884255	0.0534226
150	1	250359	-3.19427	0.318076	0.497469	4.4282	0.388462	0.410652				2.3725	0.882455	0.0543073
151	1	250741	-0.919186	0.754736	0.122205	-0.501972	0.537635	0.269513				2.51182	0.867142	0.0619098
152	1	253793	-2.90058	0.362895	0.440219	-3.14086	0.159153	0.798186				2.55542	0.862215	0.0643845
153	1	254003	-3.22326	0.313857	0.503268	3.55112	0.548953	0.260465				2.57274	0.86024	0.0653805
154	1	254582	-0.637561	0.82005	0.0861595	0.204815	0.685924	0.163724				2.64487	0.851915	0.0696035
155	1	256650	3.31018	0.335594	0.474186	3.65148	0.529064	0.276491				2.61005	0.855954	0.0675495
156	1	257446	3.50386	0.307108	0.512708	-0.261981	0.586161	0.231983				2.49471	0.869059	0.0609505
157	1	257463	-0.701985	0.476035	0.322361	-0.999273	0.443939	0.352677				2.40923	0.878485	0.0562656
158	1	257719	-2.15045	0.494182	0.306113	4.1203	0.441267	0.355299				2.37228	0.882479	0.0542957
159	1	263364	-2.85833	0.369653	0.432206	-2.37228	0.239039	0.621531				2.36081	0.883709	0.0536909
160	1	263410	4.18437	0.220008	0.657561	0.18709	0.682019	0.166203				2.32569	0.887442	0.0518598
161	1	263684	-1.82075	0.55905	0.252549	-1.13079	0.420815	0.375909				2.30718	0.889392	0.0509066
162	1	264205	-2.15912	0.492534	0.307564	-3.47126	0.131803	0.880075				2.31196	0.888891	0.0511516
163	1	265938	2.06715	0.556473	0.254556	-1.70977	0.327742	0.484468				2.39113	0.880448	0.0552965
164	1	266480	-0.197881	0.852165	0.0694762	-0.155338	0.937341	0.0281025				2.49631	0.86888	0.06104
165	1	267007	3.67536	0.283262	0.547812	3.57804	0.543581	0.264736				2.50195	0.868249	0.0613558
166	1	267258	3.30781	0.335954	0.473721	3.79992	0.500337	0.300737				2.63439	0.853134	0.0689826
167	1	267467	-0.684453	0.46729	0.330413	-0.634246	0.51178	0.290917				2.59623	0.857546	0.0667425
168	1	267847	-2.54432	0.4223	0.374379	3.74524	0.510822	0.29173				2.57911	0.859511	0.0657484
169	1	267883	-0.191695	0.925875	0.0334475	-1.30534	0.391243	0.407553				2.55157	0.862652	0.0641643
170	1	268447	-2.01596	0.520149	0.283872	3.34692	0.59052	0.228765				2.51045	0.867296	0.0618327
171	1	269132	-2.59839	0.412934	0.384119	-2.45854	0.228873	0.640405				2.49768	0.868727	0.0611168
172	1	274864	-0.969005	0.743348	0.128808	-1.88875	0.301905	0.520129				2.46151	0.87275	0.05911
173	1	276343	-2.76332	0.385135	0.414388	-3.5337	0.12707	0.895958				2.46075	0.872834	0.0590685
174	1	276845	2.47532	0.490134	0.309685	1.70622	0.520912	0.283235				2.45468	0.873504	0.058735
175	1	277189	-1.72158	0.579339	0.237067	-3.58746	0.123101	0.909737				2.33203	0.886772	0.0521879
176	1	281975	0.571742	0.0810913	1.09103	-0.355238	0.948201	0.0230996				2.22345	0.898044	0.0467025
177	1	282004	-0.395934	0.87712	0.0569408	-1.31388	0.703894	0.152493				2.17269	0.903151	0.0442397
178	1	282852	-0.475982	0.370385	0.431347	-0.0802381	0.624209	0.20467				1.82592	0.934992	0.029192
179	1	283144	-0.0410165	0.398166	0.399936	0.0911477	0.918797	0.0367802				1.5536	0.955855	0.019608
180	1	290583	2.25807	0.518501	0.28525	-2.80146	0.19151	0.717808				1.38216	0.966935	0.0146028
181	1	290692	4.29041	0.208218	0.681483	-2.75954	0.19582	0.708143				1.38045	0.967037	0.0145569
182	1	291322	-2.90524	0.362154	0.441107	4.85793	0.321534	0.492773				1.38802	0.966583	0.0147607
183	1	296544	2.38766	0.493512	0.306702	-2.70591	0.201438	0.695858				1.4231	0.964438	0.0157257
184	1	305289	-0.978528	0.741178	0.130078	0.729327	0.804858	0.094281				1.56496	0.955064	0.0199677
185	1	307353	-1.34755	0.658803	0.181244	-1.62166	0.340973	0.46728				1.60351	0.952324	0.0212151
186	1	307859	4.32729	0.204227	0.689888	-1.84545	0.308028	0.51141				1.72623	0.943078	0.0254522
187	1	308232	0.8067	0.0530271	1.2755	0.163121	0.676752	0.16957				1.78277	0.938555	0.0275405
188	1	308764	-2.45823	0.437467	0.359054	-3.3392	0.142262	0.84691				1.77086	0.93952	0.0270937
189	1	309018	0.150004	0.992022	0.00347875	-0.0503497	0.630567	0.200269				1.78336	0.938506	0.0275628
190	1	309042	-0.890911	0.761224	0.118488	-0.085876	0.480919	0.317928				1.74741	0.941403	0.0262244
191	1	315855	3.8614	0.258848	0.586955	-0.473129	0.543358	0.264914				1.67853	0.946767	0.0237571
192	1	316154	3.77422	0.270101	0.568474	-2.83232	0.188382	0.724961				1.73046	0.942746	0.0256055
193	1	316780	-1.14588	0.703384	0.152808	-2.03967	0.2812	0.550984				1.70282	0.944903	0.0246126
194	1	317034	-2.94528	0.355829	0.448759	1.22288	0.921118	0.0356846				1.69139	0.945784	0.0242081
195	1	318451	-0.769595	0.789243	0.102789	-3.03345	0.168911	0.772342				1.68866	0.945993	0.0241121
196	1	320506	-2.95818	0.353807	0.451233	5.83348	0.199169	0.700779				1.72596	0.9431	0.0254424
197	1	320530	-1.14206	0.704238	0.15228	0.208855	0.686815	0.16316				1.77397	0.939269	0.0272099
198	1	322714	-3.26629	0.307664	0.511923	-0.621581	0.514227	0.288845				1.79637	0.937442	0.0280558
199	1	322715	-3.26629	0.307664	0.511923	-0.621581	0.514227	0.288845				1.80497	0.936733	0.0283842
200	1	323801	-1.97921	0.527363	0.27789	0.0882747	0.660409	0.180187				1.84847	0.933094	0.0300748
201	1	324294	-1.48603	0.628865	0.201443	0.0864883	0.66002	0.180443				1.86235	0.931913	0.0306248
202	1	324380	3.82282	0.263787	0.578747	3.69229	0.521084	0.283092				1.8814	0.930277	0.0313879
203	1	325037	-1.2687	0.676101	0.169989	3.96494	0.469399	0.328458				1.87373	0.930937	0.0310795
204	1	325683	-0.811846	0.779452	0.108211	-2.95912	0.175923	0.754678				1.87019	0.931242	0.0309376
205	1	330921	-1.18443	0.694777	0.158155	-0.199	0.599224	0.222411				1.75864	0.940505	0.026639
206	1	331548	-2.82485	0.375064	0.425895	-3.12819	0.160281	0.795118				1.72226	0.94339	0.0253089
207	1	331563	-3.15114	0.32442	0.488893	5.80571	0.202099	0.694437				1.70925	0.944405	0.0248419
208	1	331934	-1.2454	0.785211	0.105014	-0.0431957	0.632093	0.199219				1.70609	0.94465	0.024729
209	1	338331	1.40044	0.698718	0.155698	-3.60901	0.121538	0.915286				1.65923	0.948225	0.0230884
210	1	338930	-3.33894	0.297392	0.526671	3.48132	0.562998	0.249493				1.64751	0.949101	0.0226874
211	1	339436	0.0747067	0.455654	0.341365	-0.132765	0.92209	0.0352267				1.68465	0.9463	0.0239711
212	1	339756	-2.04195	0.515076	0.288129	-2.62858	0.209744	0.678311				1.61851	0.951238	0.021711
213	1	340263	-1.05641	0.723505	0.140558	-2.17857	0.263017	0.580016				1.53819	0.956917	0.0191256
214	1	340731	-1.63375	0.597592	0.223595	-1.37886	0.661766	0.179296				1.58733	0.953484	0.0206865
215	1	341052	4.29846	0.207341	0.683314	-2.24016	0.25522	0.593086				1.61037	0.951829	0.0214412
216	1	341057	8.07122	0.0164609	1.78355	-3.14754	0.15856	0.799806				1.58275	0.95381	0.0205382
217	1	341058	6.2254	0.0654825	1.18387	-2.53616	0.219993	0.657592				1.45513	0.962419	0.0166357
218	1	343158	-2.17575	0.489377	0.310357	-3.32665	0.143288	0.843789				1.54805	0.956239	0.0194336
219	1	345730	3.02787	0.37219	0.429235	0.864768	0.763028	0.117459				1.43902	0.963442	0.0161745
220	1	345755	-3.31391	0.300904	0.521573	1.99931	0.893509	0.048901				1.51437	0.958535	0.0183922
221	1	349253	0.274939	0.328892	0.482947	-0.222249	0.558988	0.252597				1.52502	0.957815	0.0187182
222	1	349352	5.17827	0.126959	0.896335	5.25981	0.266201	0.57479				1.564	0.955131	0.0199372
223	1	349390	3.18145	0.35544	0.449234	-2.65042	0.207373	0.683248				1.70619	0.944643	0.0247325
224	1	352795	2.37937	0.495092	0.305314	2.63163	0.746295	0.12709				1.8667	0.93154	0.0307983
225	1	353161	4.02006	0.239211	0.621219	5.34163	0.255791	0.592114				2.12642	0.907712	0.042052
226	1	353274	0.516074	0.0892629	1.04933	0.412047	0.252324	0.598041				2.21356	0.899047	0.0462175
227	1	353641	-2.28278	0.469328	0.328523	-2.57202	0.215974	0.665599				2.29045	0.891143	0.0500526
228	1	353661	5.06976	0.13531	0.868669	-1.92335	0.297071	0.527139				2.4657	0.872287	0.0593407
229	1	353856	0.236366	0.97125	0.012669	0.426701	0.735485	0.133426				2.63224	0.853384	0.0688554
230	1	354158	3.27859	0.340397	0.468014	4.37539	0.397234	0.400953				2.93579	0.816861	0.0878516
231	1	355329	3.27837	0.340431	0.467971	-1.71082	0.327586	0.484675				3.16296	0.788134	0.1034
232	1	355708	4.12028	0.227363	0.643281	4.43177	0.387872	0.411312				3.26939	0.774355	0.11106
233	1	363495	-2.67904	0.399195	0.398815	1.6085	0.986721	0.00580566				3.49193	0.745043	0.127818
234	1	369762	-1.41102	0.64501	0.190434	-1.26304	0.398292	0.399798				3.64776	0.724218	0.140131
235	1	374504	-0.0237629	0.887518	0.0518227	0.0584889	0.638224	0.195027				3.7419	0.711557	0.147791
236	1	379319	-1.64601	0.595027	0.225463	0.841285	0.83095	0.0804252				3.95828	0.682322	0.16601
237	1	383595	-2.81149	0.377238	0.423385	5.98735	0.183492	0.736382				4.0625	0.668219	0.175081
238	1	388383	-2.00395	0.522501	0.281913	1.49509	0.986138	0.00606252				4.12841	0.659304	0.180914
239	1	388752	-0.25104	0.551763	0.258247	0.0236255	0.684592	0.164568				4.19013	0.650965	0.186443
240	1	390140	2.86107	0.407963	0.389379	3.42093	0.575287	0.240115				4.23404	0.645037	0.190415
241	1	390488	-2.22529	0.480039	0.318723	3.55911	0.547356	0.26173				4.14191	0.657479	0.182118
242	1	390950	1.05986	0.776139	0.110061	0.402205	0.729955	0.136704				4.17759	0.652657	0.185315
243	1	390954	1.05986	0.776139	0.110061	-0.279688	0.582512	0.234695				4.29502	0.63682	0.195983
244	1	390958	-0.0399404	0.962293	0.0166925	-0.279688	0.582512	0.234695				4.37241	0.626414	0.203138
245	1	391242	-2.08891	0.505977	0.295869	-0.777807	0.925482	0.033632				4.80474	0.56909	0.244819
246	1	391250	-2.08891	0.505977	0.295869	-1.28934	0.720053	0.142636				4.78741	0.571354	0.243094
247	1	391780	-1.60972	0.602631	0.219948	-2.19385	0.261067	0.583248				4.54534	0.603298	0.219468
248	1	396995	4.64964	0.171687	0.765262	0.993345	0.866683	0.0621398				4.62098	0.593258	0.226756
249	1	397985	3.25187	0.344493	0.46282	-0.0215255	0.636724	0.196049				4.66864	0.586958	0.231393
250	1	398787	-1.30805	0.667445	0.175585	-1.72071	0.326123	0.486619				4.72368	0.57971	0.236789
251	1	402457	0.088153	0.993098	0.0030081	4.45325	0.384341	0.415283				4.82235	0.566792	0.246577
252	1	407225	-2.08404	0.506916	0.295064	-2.40875	0.234703	0.629481				4.72506	0.579528	0.236925
253	1	407541	-1.02792	0.653652	0.184654	-0.188075	0.601503	0.220762				4.85271	0.562839	0.249616
254	1	407719	1.70686	0.682709	0.165765	0.269444	0.951636	0.021529				4.87529	0.559905	0.251885
255	1	408914	-0.488453	0.855176	0.0679446	2.82099	0.7037	0.152612				4.92016	0.554093	0.256418
256	1	414870	-0.819102	0.777774	0.109147	-0.469444	0.714396	0.146061				4.88724	0.558355	0.253089
257	1	418468	2.40033	0.491105	0.308826	0.0978861	0.662499	0.178815				4.75141	0.576069	0.239526
258	1	420649	2.93465	0.395509	0.402844	2.73211	0.723587	0.140509				4.74425	0.577008	0.238818
259	1	423551	5.81255	0.0858948	1.06603	0.0352604	0.648929	0.187803				4.84757	0.563507	0.249101
260	1	425332	-1.99108	0.525028	0.279817	1.19189	0.913741	0.0391769				5.04831	0.537632	0.269515
261	1	425503	-0.20951	0.921609	0.0354533	-0.41084	0.555822	0.255064				5.22278	0.515574	0.287709
262	1	427455	-1.16257	0.699653	0.155118	-1.99961	0.2866	0.542724				5.2952	0.506546	0.295381
263	1	446347	-1.23471	0.683609	0.165192	-0.450212	0.547928	0.261277				5.3439	0.50052	0.300578
264	1	448124	3.26792	0.34203	0.465936	-0.78313	0.483473	0.315627				5.4249	0.490579	0.309291
265	1	467092	-0.394903	0.877365	0.0568196	4.03852	0.455953	0.34108				5.66031	0.462297	0.335079
266	1	467351	-0.394903	0.877365	0.0568196	-1.05817	0.433495	0.363015				5.69961	0.457667	0.339451
267	1	468495	-0.394903	0.877365	0.0568196	6.36261	0.149123	0.826456				5.80181	0.445754	0.350905
268	1	482080	-0.394903	0.877365	0.0568196	1.86649	0.925088	0.033817				5.9628	0.42737	0.369196
269	1	486920	5.82114	0.0854228	1.06843	-1.26478	0.398001	0.400116				5.94951	0.42887	0.367675
270	1	487057	0.0191495	0.847004	0.0721144	-0.161125	0.943388	0.0253098				6.13536	0.408199	0.389128
271	1	487131	-2.47135	0.435136	0.361375	-0.261119	0.582316	0.234841				6.18292	0.403014	0.39468
272	1	487895	-1.36161	0.655736	0.183271	3.36345	0.587102	0.231287				5.99187	0.424101	0.372531
273	1	488219	3.37194	0.326331	0.486341	4.43551	0.387256	0.412002				6.1192	0.40997	0.387248
274	1	489274	0.00804379	0.685841	0.163776	-0.079448	0.477391	0.321125				6.24919	0.395862	0.402456
275	1	489297	-1.89064	0.544961	0.263635	-2.33822	0.243139	0.614145				6.2955	0.390915	0.407917
276	1	495342	-0.537911	0.86555	0.0627078	-0.343201	0.960604	0.0174558				6.44984	0.374727	0.426285
277	1	495385	1.7282	0.504906	0.29679	0.370036	0.65649	0.182772				6.51021	0.368522	0.433536
278	1	495388	1.7282	0.504906	0.29679	0.370036	0.65649	0.182772				6.54826	0.364648	0.438126
279	1	495464	4.28603	0.208695	0.680487	-2.82739	0.188879	0.723816				6.45689	0.373999	0.42713
280	1	495488	-2.51836	0.426842	0.369733	4.49889	0.376905	0.423768				6.51918	0.367606	0.434617
281	1	495649	0.726713	0.061496	1.21115	0.358512	0.39075	0.408101				7.3387	0.290657	0.536619
282	1	495680	-0.0314855	0.50151	0.29972	0.163723	0.618747	0.208487				7.71505	0.259731	0.585476
283	1	495698	-0.10274	0.547593	0.261542	-0.770803	0.546847	0.262134				7.36358	0.288528	0.539812
284	1	495709	-0.722144	0.4862	0.313185	0.327596	0.413203	0.383836				6.82761	0.337085	0.472261
285	1	495719	-0.0938217	0.541712	0.266231	0.973871	0.0980837	1.0084				6.83301	0.336567	0.472928
286	1	495747	-0.116098	0.235128	0.628695	0.465644	0.318846	0.496419				6.60189	0.359237	0.444619
287	1	495778	-1.4034	0.885059	0.0530277	-0.611735	0.691559	0.160171				6.43946	0.375801	0.425042
288	1	495871	0.824441	0.051287	1.28999	-4.74447	0.0589009	1.22988				7.01063	0.319865	0.495033
289	1	495927	1.09268	0.0302855	1.51877	-0.260252	0.581791	0.235233				7.77621	0.254962	0.593525
290	1	495982	0.646607	0.0710702	1.14831	-1.1307	0.285516	0.544369				8.50304	0.203515	0.691403
291	1	495994	-2.1008	0.0176079	1.75429	2.19001	0.00732012	2.13548				9.35314	0.15467	0.810594
292	1	496006	-3.08662	0.334064	0.47617	-4.95451	0.0509464	1.29289				9.49456	0.147615	0.83087
293	1	496069	-2.10334	0.672748	0.172148	0.504866	0.219927	0.657722				9.78378	0.134058	0.872708
294	1	496074	0.418722	0.927471	0.0326998	0.838099	0.128229	0.892014				9.86267	0.130555	0.884205
295	1	496083	-0.304334	0.89894	0.0462691	0.105519	0.66416	0.177727				9.97641	0.125649	0.900841
296	1	496085	-0.304334	0.89894	0.0462691	0.105519	0.66416	0.177727				10.0877	0.121007	0.917191
297	1	496106	-1.43944	0.908152	0.0418414	-0.222401	0.559078	0.252527				9.92665	0.127775	0.893554
298	1	496762	0.996826	0.790742	0.101965	-1.99789	0.324934	0.488205				10.4773	0.105937	0.974953
299	1	497221	1.66511	0.640602	0.193412	2.3525	0.810481	0.091257				10.7608	0.0960566	1.01747
300	1	497317	-2.88223	0.365821	0.436731	-2.01914	0.315795	0.500595				11.0172	0.0878458	1.05628
301	1	497462	-1.78621	0.868543	0.0612086	-0.584799	0.717427	0.144222				11.6261	0.070849	1.14967
302	1	497582	-0.368625	0.735824	0.133226	0.320589	0.48166	0.317259				13.0478	0.0422826	1.37384
303	1	497583	-0.368625	0.735824	0.133226	0.320589	0.48166	0.317259				13.0466	0.0423026	1.37363
304	1	497589	-0.368625	0.735824	0.133226	0.279636	0.515788	0.287529				12.9381	0.0440295	1.35626
305	1	497617	0.0506037	0.974927	0.0110279	-0.0348161	0.965625	0.0151914				11.685	0.0693753	1.1588
306	1	497825	2.17653	0.534553	0.272009	-2.32994	0.244144	0.612354				10.1991	0.116513	0.933627
307	1	497883	-0.0530458	0.88301	0.0540342	-0.0772432	0.985691	0.00625922				9.58148	0.143419	0.843392
308	1	498260	2.16689	0.536467	0.270457	-0.734661	0.492594	0.307511				9.01071	0.172977	0.762013
309	1	498264	1.85202	0.600821	0.221255	-0.734661	0.492594	0.307511				8.44305	0.207407	0.683176
310	1	498782	-0.730044	0.490215	0.309613	-1.3457	0.68314	0.16549				8.1323	0.22857	0.640981
311	1	499500	-5.18606	0.109817	0.959331	0.0926131	0.607027	0.216792				7.99491	0.238477	0.622554
312	1	499556	-1.06403	0.721783	0.141593	-0.221112	0.594622	0.225759				7.71624	0.259638	0.585631
313	1	499557	-1.06403	0.721783	0.141593	-0.221112	0.594622	0.225759				7.69268	0.261494	0.582538
314	1	499569	-1.72891	0.577827	0.238202	2.98202	0.668192	0.175099				7.62025	0.267266	0.573057
315	1	499969	0.402507	0.717748	0.144028	-0.0412187	0.951551	0.021568				7.24335	0.298928	0.524433
316	1	501008	-1.8692	0.815973	0.0883242	-0.567087	0.779712	0.108066				6.92817	0.327541	0.484734
317	1	501020	-0.707418	0.999186	0.000353465	-0.241425	0.972524	0.0120996				6.9616	0.324413	0.488901
318	1	501021	-0.707418	0.999186	0.000353465	-0.29155	0.92013	0.0361508				6.79162	0.340549	0.467821
319	1	501038	-3.68222	0.0888973	1.05111	-3.73458	0.112736	0.947936				6.73939	0.345622	0.461398
320	1	501176	-3.5091	0.274239	0.56187	-0.244345	0.589805	0.229291				6.6871	0.350756	0.454995
321	1	501421	-1.19989	0.625597	0.203706	0.339166	0.279993	0.552852				6.81159	0.338624	0.470283
322	1	501515	-0.416274	0.964106	0.0158751	-0.0808604	0.859962	0.0655206				7.03356	0.317755	0.497908
323	1	501815	-0.00769555	0.698141	0.156057	0.409122	0.478296	0.320303				7.03465	0.317654	0.498045
324	1	501831	0.866716	0.631467	0.19965	-0.358178	0.672986	0.171994				6.97976	0.322723	0.49117
325	1	501882	-2.37659	0.452136	0.344731	-2.84702	0.186905	0.728378				6.8877	0.331357	0.479703
326	1	502128	2.70016	0.436002	0.360512	-3.10422	0.162432	0.789328				6.72385	0.347142	0.459492
327	1	505259	0.198452	0.87059	0.0601862	-0.210687	0.833753	0.0789627				6.74258	0.345311	0.46179
328	1	505317	3.56682	0.298204	0.525487	-1.06304	0.432638	0.363875				6.71945	0.347573	0.458954
329	1	505527	1.24195	0.801566	0.096061	0.914336	0.265352	0.576178				6.6924	0.350233	0.455643
330	1	506015	-1.90077	0.796178	0.0989896	-2.0217	0.283614	0.547272				6.30449	0.389959	0.408981
331	1	506069	-0.471784	0.814234	0.0892509	0.206157	0.580021	0.236556				6.18743	0.402526	0.395207
332	1	509256	-1.23667	0.683176	0.165468	0.195167	0.683798	0.165072				6.02152	0.420783	0.375941
333	1	521471	1.06692	0.774509	0.110973	1.20341	0.916483	0.0378755				5.9579	0.427923	0.368635
334	1	522573	-1.42375	0.642258	0.19229	1.99535	0.894449	0.0484444				5.58158	0.471653	0.326378
335	1	527113	0.302875	0.315338	0.501223	0.328925	0.713495	0.146609				5.32652	0.502668	0.298719
336	1	527132	-0.657391	0.815405	0.0886269	-0.124128	0.614923	0.21118				5.16288	0.523099	0.281416
337	1	527210	-1.84571	0.553998	0.256492	1.15543	0.905072	0.0433167				5.26307	0.510541	0.291969
338	1	527341	-1.03786	0.659473	0.180803	-0.427762	0.687108	0.162975				5.58848	0.470828	0.327138
339	1	527746	-3.17698	0.320609	0.494024	-2.86155	0.185453	0.731765				5.79112	0.446992	0.349701
340	1	527758	-1.98361	0.526498	0.278603	-1.53426	0.354431	0.450468				6.03827	0.418917	0.377872
341	1	527830	1.04508	0.0816867	1.08785	0.453841	0.326314	0.486364				5.86493	0.438489	0.358041
342	1	528041	1.61839	0.085614	1.06746	1.57529	0.0540679	1.26706				6.01463	0.421553	0.375148
343	1	528050	2.1823	0.0810425	1.09129	2.22261	0.00648897	2.18782				6.35184	0.384952	0.414593
344	1	528069	-0.0551206	0.735671	0.133316	1.87063	0.0220602	1.65639				6.34377	0.385803	0.413635
345	1	528108	-1.66776	0.170444	0.768417	-1.14446	0.222326	0.653011				5.9618	0.427482	0.369082
346	1	528238	0.418051	0.263381	0.579416	-0.480605	0.727426	0.138211				6.04765	0.417873	0.378955
347	1	528354	-0.057362	0.879208	0.0559083	0.207602	0.674421	0.171069				5.92882	0.431211	0.36531
348	1	528425	-6.58056	0.0434345	1.36217	-4.35424	0.0764145	1.11682				5.22237	0.515625	0.287666
349	1	528580	0.0239951	0.467104	0.330587	0.0384282	0.415276	0.381663				4.62729	0.592424	0.227368
350	1	528599	-1.95305	0.763687	0.117085	0.383583	0.262895	0.580218				4.38677	0.624488	0.204476
351	1	528747	-0.165381	0.825259	0.0834097	0.206537	0.508175	0.293987				4.06777	0.667506	0.175545
352	1	528907	0.500425	0.907919	0.0419529	-5.79107	0.0276047	1.55902				3.88397	0.692375	0.159659
353	1	528983	0.419319	0.927328	0.0327668	-2.62401	0.124167	0.905994				3.76882	0.707927	0.150011
354	1	529018	3.25363	0.344222	0.463161	2.50584	0.775032	0.11068				3.63954	0.725321	0.139469
355	1	529055	4.8706	0.117118	0.931377	-0.20428	0.895771	0.0478031				3.27045	0.774216	0.111138
356	1	529065	-0.12268	0.237237	0.624817	-1.3377	0.181625	0.740825				3.11652	0.794086	0.100132
357	1	529194	-0.246227	0.554861	0.255816	-0.314637	0.719281	0.143101				3.00765	0.807886	0.0926497
358	1	529234	-1.67582	0.939343	0.027176	0.146836	0.558912	0.252657				3.0052	0.808194	0.0924842
359	1	529279	-4.63558	0.15185	0.818584	0.345465	0.717199	0.14436				2.99183	0.809872	0.0915838
360	1	529297	2.18184	0.291699	0.535064	3.58319	0.00431115	2.36541				3.00136	0.808677	0.0922251
361	1	529404	-5.97681	0.0661425	1.17952	0.0563014	0.406294	0.39116				3.0902	0.797444	0.0983001
362	1	529446	1.61946	0.228795	0.640553	0.0563557	0.952808	0.0209948				3.13946	0.791151	0.101741
363	1	529521	-3.35578	0.295043	0.530115	-3.59802	0.0164841	1.78294				3.67924	0.719989	0.142674
364	1	529666	-3.74098	0.244719	0.611333	0.218438	0.498358	0.302458				4.15213	0.656098	0.183032
365	1	529690	2.42448	0.486531	0.312889	-1.26439	0.398066	0.400045				4.60646	0.595183	0.225349
366	1	529726	0.57205	0.994674	0.0023191	0.198859	0.805925	0.0937055				5.09711	0.53142	0.274562
367	1	529754	0.146505	0.939702	0.02701	0.302815	0.577792	0.238228				5.48631	0.483112	0.315952
368	1	529785	-5.8859	0.0702888	1.15311	-3.35734	0.140788	0.851434				6.34572	0.385596	0.413867
369	1	529792	-0.324683	0.826126	0.0829535	-0.181786	0.965	0.0154725				7.13526	0.30852	0.510717
370	1	529794	-0.324683	0.826126	0.0829535	-0.181786	0.965	0.0154725				7.13518	0.308526	0.510708
371	1	529808	-0.908472	0.585448	0.232511	-4.19785	0.0845326	1.07298				6.65785	0.35365	0.451426
372	1	529875	-3.41324	0.137977	0.860195	-2.18527	0.26216	0.581433				6.76034	0.343581	0.463971
373	1	529897	-2.05405	0.512724	0.290117	-2.7548	0.098317	1.00737				6.8555	0.334418	0.475711
374	1	530002	0.0381213	0.662569	0.178769	0.24124	0.774537	0.110958				6.9205	0.328262	0.483779
375	1	531735	-0.392194	0.719089	0.143217	0.0418069	0.967059	0.0145472				7.54588	0.273296	0.563367
376	1	531752	-0.105587	0.776311	0.109964	-2.45694	0.164552	0.783696				8.09343	0.231338	0.635753
377	1	531892	3.87174	0.22963	0.638971	-0.00415079	0.665997	0.176528				8.50939	0.203107	0.692275
378	1	531894	-2.21165	0.609976	0.214687	-3.56563	0.0178166	1.74917				9.34749	0.154958	0.809787
379	1	531935	-1.14056	0.667908	0.175283	0.247361	0.474926	0.323374				10.2078	0.116169	0.934908
380	1	531963	2.02387	0.357875	0.446269	2.14271	0.124801	0.903781				12.0772	0.060269	1.21991
381	1	532054	0.677297	0.265499	0.575937	0.143321	0.742976	0.129026				12.8068	0.0462092	1.33527
382	1	532122	-2.2557	0.585212	0.232687	-3.4616	0.0227567	1.64289				12.6882	0.0482639	1.31638
383	1	532209	0.662852	0.776688	0.109753	0.483488	0.559071	0.252533				12.2159	0.0573211	1.24169
384	1	532260	-0.896788	0.364817	0.437925	-0.25084	0.962667	0.016524				11.796	0.0666769	1.17602
385	1	532265	-1.43117	0.640655	0.193376	-7.05595	0.00981559	2.00808				12.5995	0.0498559	1.30228
386	1	532318	-1.57331	0.203828	0.690736	-1.12342	0.289786	0.537923				12.9976	0.0430741	1.36578
387	1	532357	-0.783494	0.940603	0.0265937	-0.759408	0.474798	0.323491				12.8332	0.0457625	1.33949
388	1	532447	0.915832	0.349995	0.455938	-0.261085	0.801073	0.096328				10.9817	0.0889431	1.05089
389	1	532482	-6.64963	0.0413167	1.38387	-5.4958	0.0344903	1.4623				10.0357	0.123159	0.909535
390	1	532484	-2.88306	0.291911	0.534749	-0.857478	0.474854	0.32344				9.44148	0.150229	0.823246
391	1	532521	-1.49228	0.436432	0.360083	-0.306014	0.905065	0.0433204				9.81778	0.132538	0.877659
392	1	532530	-3.35516	0.150909	0.821285	-0.83921	0.489581	0.310175				9.75028	0.13557	0.867836
393	1	532598	-4.65051	0.150567	0.822269	-6.73368	0.0129335	1.88828				9.30414	0.157182	0.803597
394	1	532626	-5.72415	0.0781924	1.10684	2.28577	0.826035	0.0830018				9.05211	0.170668	0.767847
395	1	532656	-0.4592	0.70313	0.152964	-0.342179	0.867559	0.0617009				10.7932	0.0949806	1.02236
396	1	532753	-0.879206	0.376089	0.424709	-0.156259	0.919035	0.036668				10.8068	0.0945332	1.02442
397	1	532759	1.08603	0.489851	0.309936	0.737053	0.3703	0.431446				9.61961	0.141612	0.848899
398	1	532767	1.08603	0.489851	0.309936	0.737053	0.3703	0.431446				9.57309	0.14382	0.842181
399	1	532799	1.84093	0.445396	0.351254	0.542672	0.511198	0.291411				10.7276	0.0971699	1.01247
400	1	532892	0.113934	0.605379	0.217973	-1.65121	0.0593122	1.22686				10.3143	0.112026	0.950682
401	1	532896	-1.38864	0.875625	0.0576816	-1.08912	0.855972	0.0675404				10.3854	0.109332	0.961252
402	1	532906	2.77375	0.423043	0.373616	2.80296	0.70772	0.150138				10.461	0.106534	0.972513
403	1	532921	-1.94775	0.766959	0.115228	-2.56918	0.00340422	2.46798				10.947	0.090028	1.04562
404	1	532976	1.92351	0.585908	0.23217	-3.68459	0.116178	0.934875				11.4028	0.0766961	1.11523
405	1	532989	-2.03124	0.0791167	1.10173	-1.44055	0.141886	0.848059				11.4787	0.0746625	1.1269
406	1	533003	1.95876	0.387703	0.4115	1.05407	0.107522	0.968502				10.8437	0.0933274	1.02999
407	1	533044	-2.45099	0.481454	0.317446	-3.79484	0.0101141	1.99507				9.11822	0.167038	0.777185
408	1	533072	-0.403989	0.340051	0.468456	-0.778328	0.925848	0.0334604				8.06189	0.233604	0.631519
409	1	533089	-0.403989	0.340051	0.468456	-0.946755	0.955558	0.0197428				8.07449	0.232696	0.63321
410	1	533106	-1.01035	0.73394	0.13434	3.59002	0.5412	0.266642				7.87965	0.247054	0.607208
411	1	533141	-0.0719801	0.866352	0.0623058	0.18922	0.714838	0.145792				7.3007	0.293931	0.531754
412	1	533956	3.90044	0.0116411	1.934	3.5688	0.162866	0.788171				6.92716	0.327636	0.484608
413	1	533997	-2.00173	0.522936	0.281551	-0.200411	0.892374	0.049453				7.26141	0.297348	0.526735
414	1	534027	-4.68425	0.1477	0.830618	-0.551066	0.527963	0.277397				6.99664	0.321158	0.493281
415	1	534053	-0.905982	0.359008	0.444896	-1.12267	0.233356	0.631981				7.83744	0.250257	0.601614
416	1	534077	3.54912	0.0262386	1.58106	4.36728	0.0856976	1.06703				8.09099	0.231513	0.635425
417	1	534181	-0.114615	0.974138	0.0113795	0.151121	0.630463	0.200341				8.85556	0.181865	0.74025
418	1	534237	1.0294	0.524714	0.280077	0.859629	0.17541	0.755945				9.14637	0.165512	0.78117
419	1	534245	-1.60274	0.986516	0.00589584	-3.73524	0.0117607	1.92957				9.08869	0.168651	0.773011
420	1	534312	0.404902	0.71575	0.145239	0.211607	0.670231	0.173775				9.09595	0.168254	0.774036
421	1	534444	4.13793	0.194025	0.712142	-1.14964	0.607617	0.21637				7.58223	0.270335	0.568098
422	1	534756	1.25406	0.731664	0.135688	-3.52054	0.128056	0.892601				6.20363	0.40077	0.397105
423	1	534777	-1.03417	0.746392	0.127033	-1.63754	0.0847803	1.07171				5.52439	0.478514	0.320106
424	1	534856	-0.816388	0.535238	0.271453	-0.0433323	0.82143	0.0854297				4.85338	0.562751	0.249684
425	1	534946	0.285814	0.607985	0.216107	0.523494	0.397435	0.400734				4.69603	0.583348	0.234072
426	1	535030	0.187718	0.551947	0.258103	0.0585015	0.836562	0.0775021				4.66523	0.587409	0.23106
427	1	535162	-6.13517	0.0594015	1.2262	1.66277	0.973738	0.0115579				3.99601	0.677216	0.169273
428	1	535211	0.989311	0.971718	0.0124597	-0.0599537	0.942113	0.0258971				3.93123	0.685983	0.163687
429	1	535361	0.0124009	0.732496	0.135195	0.0619258	0.855381	0.0678402				4.09279	0.664122	0.177752
430	1	535584	-4.65643	0.150062	0.82373	3.81505	0.497457	0.303244				4.02701	0.673021	0.171971
431	1	535598	-0.00571126	0.870433	0.0602645	0.962827	0.139359	0.855864				3.9991	0.676799	0.16954
432	1	535884	-0.11922	0.787401	0.103804	-0.00881579	0.786363	0.104377				3.93846	0.685004	0.164307
433	1	536003	-0.0125779	0.489636	0.310127	1.02624	0.103027	0.987047				3.96936	0.680824	0.166965
434	1	536091	-1.00907	0.73423	0.134168	-4.41662	0.0733586	1.13455				3.8901	0.691546	0.160179
435	1	536105	3.95725	0.246855	0.607559	-5.34346	0.0385837	1.4136				4.06651	0.667676	0.175434
436	1	536106	-1.08303	0.709963	0.148764	1.51936	0.0182847	1.73791				4.70089	0.582707	0.23455
437	1	536113	4.11268	0.00684725	2.16448	3.63975	8.04536e-06	5.09445				4.99996	0.543818	0.264546
438	1	536150	0.616094	0.294339	0.531152	0.514096	0.28937	0.538546				4.34068	0.630678	0.200193
439	1	536302	0.0781339	0.990687	0.00406348	-0.171885	0.604888	0.218325				3.68804	0.718806	0.143388
440	1	536312	-1.92487	0.100352	0.998475	-1.71261	0.0492396	1.30769				3.29015	0.771648	0.112581
441	1	536315	-1.92487	0.100352	0.998475	-1.71261	0.0492396	1.30769				3.28902	0.771794	0.112498
442	1	536327	-0.207755	0.265704	0.575602	0.287395	0.443516	0.353091				2.93399	0.817085	0.0877326
443	1	537147	-0.0952946	0.955657	0.0196978	-1.15446	0.117	0.931813				5.82841	0.442684	0.353906
444	1	537267	-2.39045	0.449626	0.347149	0.415086	0.732861	0.134978				5.75466	0.451227	0.345605
445	1	537427	0.0528222	0.815489	0.0885819	-0.285918	0.717689	0.144064				5.71547	0.455805	0.341221
446	1	543381	-3.01528	0.186846	0.728516	0.608042	0.843326	0.0740046				5.54365	0.476197	0.322213
447	1	544552	0.155349	0.990736	0.00404205	0.17311	0.678945	0.168165				5.38807	0.495086	0.305319
448	1	544931	-3.80764	0.107389	0.969041	-3.93369	0.101038	0.995514				5.27872	0.508594	0.293629
449	1	545276	-0.74049	0.796008	0.0990826	-0.0482006	0.631025	0.199954				5.15204	0.524466	0.280282
450	1	546532	0.0844184	0.992199	0.0034012	0.555623	0.764812	0.116445				5.09249	0.532007	0.274083
451	1	558278	-0.0960471	0.228786	0.640571	0.0609016	0.635996	0.196545				4.98819	0.545328	0.263342
452	1	558311	-0.105993	0.946428	0.0239124	-0.803118	0.479739	0.318995				4.90837	0.555617	0.255224
453	1	558322	-0.933028	0.751567	0.124032	-0.662563	0.845124	0.0730798				4.82071	0.567006	0.246412
454	1	558337	1.69699	0.633738	0.19809	1.50476	0.988452	0.00504427				4.67328	0.586346	0.231846
455	1	563912	0.162858	0.157597	0.802453	-0.625698	0.819713	0.086338				4.54619	0.603186	0.219548
456	1	563993	-3.49686	0.275863	0.559307	0.379293	0.724795	0.139785				4.31565	0.634043	0.197881
457	1	564033	-0.145831	0.576442	0.239244	-0.116684	0.807541	0.0928356				4.24376	0.643726	0.191299
458	1	569595	0.0952301	0.776225	0.110012	0.258922	0.64148	0.192817				4.10624	0.662302	0.178944
459	1	569598	-0.252588	0.897831	0.0468053	-0.425001	0.876662	0.057168				4.0977	0.663457	0.178187
460	2	109604	-5.02518	0.12102	0.917142	-3.10358	0.16249	0.789172				3.03616	0.804295	0.0945847
461	2	109623	4.74902	0.162483	0.789192	2.35722	0.809384	0.0918451				4.3969	0.623129	0.205422
462	2	109634	-0.913573	0.567443	0.246078	0.955882	0.102902	0.987578				5.17589	0.52146	0.282779
463	2	109659	-0.859866	0.294653	0.53069	1.87567	0.00603486	2.21933				5.4325	0.489652	0.310112
464	2	109729	1.26514	0.0211091	1.67553	1.28431	0.0398058	1.40005				5.25316	0.511778	0.290918
465	2	109742	-1.24114	0.682186	0.166097	0.230299	0.32504	0.488064				4.53481	0.604701	0.21846
466	2	109977	-0.32106	0.89495	0.0482013	-0.808088	0.946758	0.023761				4.17447	0.653079	0.185035
467	2	121093	-1.03425	0.728518	0.13756	-2.8154	0.190093	0.721035				4.24034	0.644188	0.190987
468	2	121133	0.411352	0.929237	0.0318736	-0.619641	0.514602	0.288528				3.89601	0.690747	0.160681
469	2	121145	-0.734599	0.492538	0.30756	-0.453771	0.547217	0.26184				3.88044	0.692853	0.159359
470	2	121376	3.83766	0.261879	0.581899	-2.87902	0.18372	0.735844				3.55508	0.736628	0.132752
471	2	121754	-1.60213	0.604227	0.2188	4.70388	0.344607	0.462676				3.1877	0.784946	0.10516
472	2	121755	-1.60213	0.604227	0.2188	3.69117	0.521301	0.282911				2.89912	0.821397	0.0854467
473	2	122884	-0.999767	0.736344	0.132919	-2.43761	0.231311	0.635804				2.76368	0.837869	0.0768239
474	2	130539	-0.533	0.844648	0.0733241	3.63974	0.531371	0.274602				2.82014	0.831059	0.0803682
475	2	131065	-2.27874	0.470077	0.327831	-1.75269	0.321419	0.492929				3.02676	0.805481	0.0939447
476	2	131830	1.21099	0.741458	0.129914	-1.03866	0.436938	0.35958				3.13606	0.791586	0.101502
477	2	133101	-2.25796	0.473936	0.32428	-2.16136	0.265224	0.576387				3.16076	0.788416	0.103245
478	2	137008	-0.383198	0.880149	0.0554438	-0.347112	0.635476	0.196901				3.13486	0.79174	0.101417
479	2	140745	-2.13853	0.496457	0.304119	-2.76876	0.194866	0.710263				3.12698	0.792749	0.100864
480	2	145503	-1.67672	0.588628	0.230159	-2.53753	0.219838	0.657897				3.07136	0.799839	0.0969976
481	2	145606	-1.67672	0.588628	0.230159	-2.53753	0.219838	0.657897				3.11661	0.794075	0.100138
482	2	145709	5.10227	0.132765	0.876917	-1.40602	0.374776	0.426228				3.19405	0.784128	0.105613
483	2	145836	4.17403	0.221183	0.655249	4.62865	0.356248	0.448247				3.16505	0.787864	0.103549
484	2	146872	-1.71428	0.580846	0.235939	-2.59701	0.213205	0.671203				3.17	0.787227	0.1039
485	2	150642	-2.36726	0.524678	0.280107	4.23033	0.42194	0.374749				3.1883	0.78487	0.105202
486	2	150884	3.26917	0.341838	0.46618	-3.43699	0.134457	0.871415				3.09022	0.797441	0.0983013
487	2	152495	-1.18482	0.694691	0.158209	3.52293	0.554604	0.256017				3.05664	0.801704	0.0959857
488	2	152987	-1.08364	0.717361	0.144262	-2.43614	0.231484	0.63548				3.0471	0.802912	0.0953319
489	2	153384	-2.85995	0.369393	0.432511	-2.17455	0.263532	0.579167				2.99343	0.809672	0.0916911
490	2	153645	2.61768	0.450794	0.346022	4.22644	0.422614	0.374056				3.00731	0.807929	0.0926267
491	2	154886	4.52611	0.183666	0.735972	-2.33078	0.244042	0.612535				2.97566	0.811896	0.0904996
492	2	155368	2.9374	0.395048	0.403351	-2.38977	0.236953	0.625339				2.98134	0.811185	0.0908799
493	2	156957	-2.02083	0.519196	0.284669	-2.56023	0.217289	0.662961				2.97197	0.812356	0.0902536
494	2	158568	-0.379903	0.608588	0.215677	0.300833	0.579736	0.23677				3.25908	0.775697	0.110308
495	2	166372	-0.125049	0.238	0.623424	0.0950877	0.604791	0.218395				2.96419	0.813328	0.0897344
496	2	167314	5.02544	0.138841	0.857482	5.51175	0.235061	0.628819				2.76202	0.838068	0.0767209
497	2	167317	-0.183546	0.602267	0.220211	-0.0194593	0.71186	0.147605				2.6829	0.847463	0.0718794
498	2	169541	-2.617	0.40974	0.387492	3.87568	0.486002	0.313362				2.4628	0.872608	0.059181
499	2	169774	1.69381	0.634421	0.197623	-3.23967	0.150557	0.8223				2.37779	0.881887	0.0545872
500	2	176730	-2.28109	0.469641	0.328234	-0.0285071	0.635231	0.197069				2.31279	0.888803	0.0511945
501	2	177723	-2.09296	0.505197	0.29654	-2.78875	0.19281	0.714871				2.00297	0.919425	0.0364835
502	2	178117	3.78355	0.268881	0.570441	3.93892	0.474206	0.324033				1.89597	0.929013	0.0319783
503	2	178225	-1.53214	0.619029	0.208289	-2.54547	0.218944	0.659667				1.74056	0.941947	0.0259736
504	2	179137	0.458001	0.93094	0.0310784	0.059921	0.70918	0.149243				1.64685	0.94915	0.0226649
505	2	179265	-2.07306	0.509039	0.293249	3.90856	0.479849	0.318895				1.65422	0.9486	0.0229167
506	2	179859	-2.54796	0.421665	0.375032	3.61451	0.536349	0.270553				1.13585	0.979935	0.00880285
507	2	180604	-3.0781	0.335351	0.474501	-1.68184	0.331899	0.478993				0.941119	0.987746	0.00535465
508	2	180673	4.3625	0.200468	0.697954	-3.5537	0.125582	0.901073				0.813926	0.991695	0.00362185
509	2	180902	-3.05381	0.339039	0.46975	-2.7134	0.200646	0.697569				0.799068	0.992099	0.00344514
510	2	183322	0.546204	0.896987	0.0472137	-2.05426	0.279252	0.554004				0.786741	0.992424	0.00330254
511	2	186671	-4.31639	0.181295	0.741615	2.90018	0.686152	0.163579				0.773809	0.992758	0.00315678
512	2	186842	4.63501	0.173075	0.761766	-1.57893	0.347512	0.45903				0.85708	0.990455	0.00416519
513	2	186872	-2.19601	0.485548	0.313768	-2.12234	0.270278	0.568189				0.842939	0.990873	0.00398218
514	2	186894	3.66804	0.284253	0.546295	-3.42555	0.135353	0.868532				0.7325	0.993763	0.00271733
515	2	188507	1.23696	0.812855	0.0899871	0.328701	0.932559	0.0303239				0.640743	0.995682	0.00187946
516	2	195745	-2.87507	0.366966	0.435374	-2.66294	0.206024	0.686083				0.625561	0.995959	0.00175858
517	2	196006	4.44165	0.192204	0.716237	-3.53582	0.126911	0.896499				0.630732	0.995866	0.0017992
518	2	196007	6.20333	0.0664616	1.17743	-3.53582	0.126911	0.896499				0.635468	0.995779	0.0018369
519	2	196556	-4.39589	0.173592	0.76047	4.51106	0.374936	0.426043				0.820655	0.991508	0.00370362
520	2	197397	2.30977	0.508454	0.293748	1.60148	0.988401	0.00506688				0.881904	0.989696	0.0044983
521	2	198776	1.37079	0.7178	0.143996	0.488752	0.554726	0.255922				1.08286	0.982275	0.00776682
522	2	198788	1.37079	0.7178	0.143996	0.195544	0.803575	0.0949736				1.12564	0.980398	0.00859755
523	2	198839	1.65026	0.697981	0.156157	-0.235929	0.519599	0.284332				1.94418	0.92476	0.0339711
524	2	199406	0.0517609	0.975958	0.0105691	0.843403	0.191419	0.718015				1.97158	0.922294	0.0351306
525	2	200552	0.429815	0.394595	0.403849	-0.503256	0.797623	0.0982023				2.034	0.916545	0.0378463
526	2	200872	-1.96369	0.212669	0.672296	0.307513	0.708711	0.149531				1.88318	0.930122	0.0314599
527	2	201423	2.98524	0.38708	0.412199	-3.28778	0.146503	0.834154				1.74642	0.941481	0.0261882
528	2	201764	1.24168	0.811517	0.0907026	1.51594	0.572104	0.242525				1.74632	0.94149	0.0261845
529	2	204010	1.82682	0.606119	0.217442	-3.6419	0.119182	0.923788				1.75766	0.940583	0.0266028
530	2	206807	-4.18969	0.19409	0.711997	3.53971	0.551237	0.258662				1.5769	0.954224	0.0203497
531	2	207266	-0.151996	0.347358	0.459222	-0.439831	0.406119	0.391347				1.65754	0.948352	0.0230303
532	2	209658	-2.6208	0.409089	0.388183	1.01627	0.872096	0.0594356				1.53398	0.957206	0.0189947
533	2	209784	-2.75408	0.386663	0.412668	-2.72163	0.19978	0.699448				1.58704	0.953504	0.0206773
534	2	213268	2.32306	0.505887	0.295946	-3.43799	0.13438	0.871665				1.58706	0.953503	0.0206778
535	2	213564	3.33821	0.331369	0.479688	-3.43799	0.13438	0.871665				1.61685	0.951358	0.0216559
536	2	214843	-2.68739	0.397789	0.400347	-2.74531	0.1973	0.704874				1.70398	0.944814	0.0246538
537	2	215249	3.20286	0.352088	0.453349	-1.19833	0.40922	0.388043				1.75595	0.940721	0.0265394
538	2	216389	-1.22805	0.685086	0.164255	-0.952766	0.951328	0.0216695				1.88427	0.930028	0.0315038
539	2	217303	-1.62231	0.599988	0.221858	-2.65232	0.207168	0.683678				1.96454	0.92293	0.034831
540	2	217337	-0.876644	0.567848	0.245768	0.560524	0.201993	0.694665				2.1217	0.908172	0.0418317
541	2	218681	-2.43061	0.442399	0.354186	4.55465	0.36794	0.434223				2.44856	0.87418	0.0583994
542	2	222175	0.345778	0.606967	0.216835	-0.0754442	0.619221	0.208155				2.60122	0.856971	0.0670336
543	2	232264	-1.86084	0.821237	0.0855317	1.98741	0.896332	0.0475313				2.63733	0.852793	0.0691565
544	2	237517	-1.51001	0.62374	0.204996	-2.10134	0.273024	0.563798				2.60341	0.85672	0.067161
545	2	237808	2.63885	0.446969	0.349722	4.77195	0.334284	0.475884				2.58616	0.858703	0.0661569
546	2	239666	-2.62132	0.408999	0.388278	-0.43467	0.551037	0.258819				2.47593	0.871151	0.0599064
547	2	239783	-1.79319	0.864098	0.0634371	-0.0748535	0.625352	0.203875				2.50859	0.867505	0.0617279
548	2	240371	-1.56877	0.611261	0.213773	-0.233061	0.592143	0.227574				2.42642	0.87661	0.0571934
549	2	240718	-1.29817	0.669615	0.174175	-2.08528	0.275137	0.560451				2.38311	0.881313	0.0548697
550	2	241628	-0.904858	0.758021	0.120318	3.95656	0.470944	0.32703				2.34789	0.885087	0.0530139
551	2	242099	3.89625	0.254441	0.594413	4.94825	0.308487	0.510763				2.34431	0.885469	0.0528265
552	2	242225	-3.99075	0.215498	0.666557	-1.54014	0.353516	0.451591				2.33815	0.886124	0.0525056
553	2	242237	-0.132037	0.940178	0.0267899	-1.44631	0.368307	0.43379				2.37508	0.882178	0.0544437
554	2	242239	-2.80575	0.378173	0.422309	5.66898	0.216986	0.663569				2.46621	0.87223	0.0593691
555	2	243136	-2.27904	0.470021	0.327883	-1.95093	0.293255	0.532755				2.45713	0.873234	0.0588692
556	2	243479	-1.03858	0.727538	0.138144	-2.00698	0.285602	0.544239				2.46568	0.872289	0.0593396
557	2	245516	3.26725	0.342132	0.465806	6.34957	0.150228	0.82325				2.51257	0.867058	0.0619518
558	2	245563	1.17319	0.750085	0.124889	-1.79793	0.314842	0.501908				2.70523	0.844829	0.0732309
559	2	263210	5.74346	0.089767	1.04688	-0.682127	0.502583	0.298792				2.76245	0.838017	0.0767473
560	2	264526	3.60299	0.293167	0.532885	-2.55153	0.218263	0.661019				2.93842	0.816535	0.0880252
561	2	270491	2.01282	0.567522	0.246017	2.21984	0.84147	0.0749612				3.04245	0.8035	0.0950142
562	2	271860	-0.00595157	0.924654	0.0340209	0.351933	0.530631	0.275207				3.21565	0.781335	0.107163
563	2	272601	2.63084	0.455045	0.341945	2.53078	0.329294	0.482417				3.37092	0.761056	0.118583
564	2	272982	-2.72919	0.390792	0.408055	2.94429	0.676449	0.169765				3.4055	0.756496	0.121193
565	2	273884	-2.84504	0.371796	0.429696	2.45967	0.785659	0.104766				3.5496	0.73736	0.13232
566	2	275582	-0.917583	0.590533	0.228756	-1.12891	0.82848	0.0817182				3.55407	0.736763	0.132672
567	2	277675	-0.318811	0.698871	0.155603	-0.0702398	0.761376	0.118401				3.69647	0.717674	0.144073
568	2	278104	-1.33766	0.660963	0.179823	0.340769	0.279364	0.55383				3.76024	0.709084	0.149302
569	2	278131	-3.74675	0.244014	0.612585	4.28752	0.412094	0.385004				3.80892	0.702516	0.153344
570	2	278191	-4.87566	0.132216	0.878716	-1.47946	0.363038	0.440047				3.81227	0.702064	0.153623
571	2	278215	-3.12489	0.328322	0.4837	-1.32874	0.387377	0.411866				3.70297	0.716799	0.144603
572	2	278236	-0.256231	0.890614	0.0503105	-0.531731	0.677635	0.169004				3.75379	0.709954	0.14877
573	2	278285	1.22559	0.812392	0.0902346	0.755553	0.358278	0.44578				3.70773	0.716158	0.144991
574	2	278297	5.8909	0.0816686	1.08795	-0.0337476	0.63411	0.197835				3.587	0.732361	0.135275
575	2	278302	-1.75169	0.890595	0.0503196	-2.45629	0.229135	0.639909				3.53681	0.739066	0.131317
576	2	278306	6.03938	0.074122	1.13005	0.88165	0.840404	0.0755117				3.57943	0.733374	0.134674
577	2	278324	0.897187	0.813975	0.0893892	0.394511	0.728221	0.137737				3.67316	0.720807	0.142181
578	2	282070	0.0256516	0.840898	0.0752566	-0.190195	0.856828	0.0671063				3.69111	0.718394	0.143637
579	2	283210	-2.24764	0.475861	0.32252	-0.499156	0.538192	0.269063				3.6963	0.717696	0.144059
580	2	284039	-2.67173	0.400429	0.397474	-3.27137	0.147876	0.830102				3.75767	0.709431	0.14909
581	2	284121	-1.88916	0.545258	0.263398	-1.72983	0.454733	0.342243				4.18337	0.651877	0.185834
582	2	285924	-1.08324	0.686295	0.163489	-1.62922	0.339825	0.468745				4.70447	0.582236	0.234901
583	2	285968	-1.08324	0.686295	0.163489	-2.32564	0.244666	0.611427				4.73536	0.578175	0.23794
584	2	286211	3.34165	0.330853	0.480365	3.17711	0.626154	0.203319				4.60036	0.595991	0.22476
585	2	286645	1.90958	0.588801	0.230032	-2.97129	0.17476	0.757558				4.30103	0.63601	0.196536
586	2	288495	1.35871	0.708057	0.149932	-3.7976	0.108512	0.964521				4.26783	0.640482	0.193493
587	2	290203	1.89843	0.591121	0.228323	-4.55591	0.0668958	1.1746				4.30737	0.635157	0.197119
588	2	290569	4.14974	0.192545	0.715467	1.43399	0.594863	0.225583				4.36799	0.627009	0.202726
589	2	290589	-0.382779	0.992406	0.00331054	-0.802143	0.440815	0.355743				4.49885	0.609493	0.215031
590	2	290643	-1.64877	0.956791	0.019183	-2.54499	0.142182	0.847155				4.58482	0.598052	0.223261
591	2	290673	-0.625922	0.789396	0.102705	0.321637	0.417618	0.379221				4.55747	0.601685	0.220631
592	2	290741	2.74114	0.428757	0.367788	2.67846	0.735681	0.13331				4.32764	0.63243	0.198987
593	2	291057	-0.344752	0.316321	0.499871	0.303088	0.707723	0.150137				4.13667	0.658187	0.181651
594	2	291403	-1.99014	0.740878	0.130253	-1.59062	0.532259	0.273877				3.98793	0.678309	0.168572
595	2	291894	-1.60264	0.986583	0.00586649	-0.546541	0.754726	0.12221				4.11912	0.66056	0.180088
596	2	292034	3.95391	0.247267	0.606834	-0.556435	0.52691	0.278263				3.9519	0.683185	0.165461
597	2	292095	-2.76612	0.384674	0.414907	-0.693842	0.500346	0.300729				3.8774	0.693263	0.159102
598	2	292181	-5.22117	0.107484	0.968656	-0.414961	0.554993	0.255712				3.80851	0.702571	0.153309
599	2	292183	-0.684824	0.467474	0.330242	-0.0539384	0.463533	0.333919				4.10596	0.662339	0.178919
600	2	294544	0.174232	0.986193	0.00603787	0.634998	0.78304	0.106216				4.2712	0.640028	0.193801
601	2	294565	-3.11749	0.329427	0.482241	-2.53418	0.220215	0.657152				4.76011	0.574928	0.240386
602	2	294782	-1.38484	0.650684	0.18663	-0.255528	0.587493	0.230997				5.07398	0.53436	0.272166
603	2	295150	-0.370885	0.737516	0.132229	-0.654814	0.839768	0.0758407				5.39007	0.494842	0.305534
604	2	296030	-3.09276	0.333139	0.477374	-2.60684	0.212123	0.673411				5.40656	0.492821	0.307311
605	2	297022	-3.61016	0.261087	0.583215	-0.16437	0.606462	0.217196				5.41208	0.492146	0.307906
606	2	297229	-4.52378	0.161719	0.79124	-3.36025	0.140553	0.852159				5.43093	0.489844	0.309942
607	2	297309	-1.04282	0.662382	0.178891	0.0511311	0.652357	0.185515				5.56163	0.47404	0.324185
608	2	299375	-2.5647	0.418756	0.378039	0.0737828	0.657262	0.182261				5.80083	0.445867	0.350795
609	2	299429	-2.15374	0.493556	0.306663	-0.264558	0.585629	0.232377				5.97077	0.426472	0.370109
610	2	301540	-3.67196	0.253262	0.59643	-1.66008	0.335163	0.474744				6.06798	0.415618	0.381305
611	2	301741	-0.554444	0.83959	0.0759326	-3.28174	0.147007	0.832663				6.31506	0.388838	0.410231
612	2	301949	-2.66349	0.401823	0.395965	4.1938	0.4283	0.368252				6.86547	0.333468	0.476946
613	2	304549	-3.14412	0.325461	0.487501	-1.52948	0.355177	0.449555				6.97045	0.323589	0.490007
614	2	306239	-0.532973	0.395553	0.402796	-0.377663	0.562517	0.249864				7.20145	0.302618	0.519105
615	2	306274	-0.423884	0.734822	0.133818	-0.0563845	0.936713	0.0283934				7.69462	0.26134	0.582793
616	2	309319	0.448154	0.93847	0.0275798	-0.118668	0.876063	0.0574646				7.73695	0.258016	0.588354
617	2	309334	4.42879	0.19353	0.713252	0.77197	0.814772	0.088964				7.71087	0.26006	0.584926
618	2	309386	0.16993	0.564614	0.248248	0.760441	0.200096	0.698762				7.69542	0.261277	0.582899
619	2	309395	-0.897412	0.851178	0.0699797	-1.03706	0.437221	0.359299				7.80872	0.252454	0.597817
620	2	310644	2.47564	0.476921	0.321554	-4.50536	0.0691852	1.15999				8.12917	0.228792	0.640559
621	2	310824	0.428588	0.925107	0.0338079	0.136202	0.670856	0.173371				8.47278	0.205471	0.68725
622	2	311372	-1.42823	0.474835	0.323457	-0.784865	0.483149	0.315919				9.20274	0.162493	0.789166
623	2	311373	0.910805	0.810789	0.0910922	-2.50473	0.223558	0.650609				9.19068	0.163135	0.787453
624	2	311390	0.116229	0.756986	0.120912	0.363694	0.44711	0.349586				9.16722	0.16439	0.784126
625	2	311475	0.70347	0.746927	0.126722	0.650799	0.429594	0.366941				8.83607	0.18301	0.737526
626	2	311729	-1.11764	0.684547	0.164597	-0.488016	0.81288	0.0899734				8.64072	0.194815	0.710378
627	2	311807	-3.43433	0.284256	0.546291	-3.30962	0.14469	0.839563				8.23339	0.221498	0.654629
628	2	311817	-3.74809	0.243851	0.612876	0.45143	0.741082	0.130134				8.08496	0.231945	0.634615
629	2	311881	0.725317	0.84922	0.07098	2.10934	0.420802	0.375923				7.88655	0.246534	0.608124
630	2	314404	-2.35732	0.455638	0.34138	-4.85359	0.0546486	1.26242				7.86266	0.248339	0.604955
631	2	314746	1.56865	0.720214	0.142538	0.592535	0.848238	0.0714824				7.55668	0.272413	0.564772
632	2	314808	-4.76912	0.140672	0.851793	3.9574	0.47079	0.327173				7.34258	0.290324	0.537117
633	2	315911	-2.68746	0.397777	0.40036	-3.28259	0.146936	0.832871				7.24538	0.29875	0.524693
634	2	315938	3.09626	0.368972	0.433007	-2.64455	0.208009	0.681918				7.15155	0.307059	0.512778
635	2	317675	-1.09645	0.694183	0.158526	-0.397272	0.558555	0.252934				7.03342	0.317767	0.497891
636	2	317786	-2.10234	0.503391	0.298094	-1.35784	0.382602	0.417253				6.88625	0.331495	0.479523
637	2	318420	2.72518	0.43157	0.364949	-2.72869	0.199037	0.701065				6.60217	0.359209	0.444653
638	2	318429	5.72299	0.0909406	1.04124	-3.79582	0.108629	0.964053				6.1672	0.404723	0.392842
639	2	318444	-0.613432	0.924845	0.0339312	-0.270905	0.964811	0.0155578				6.16196	0.405294	0.39223
640	2	319096	-3.92687	0.22272	0.652241	2.17245	0.852602	0.0692538				6.18976	0.402273	0.39548
641	2	319717	-3.06989	0.336595	0.472892	-4.49699	0.0695703	1.15758				6.20533	0.400586	0.397304
642	2	320620	-0.699798	0.474939	0.323362	-2.57231	0.215942	0.665663				6.11191	0.410771	0.3864
643	2	320647	-0.475784	0.417237	0.379617	-0.490324	0.540002	0.267605				6.1377	0.407943	0.3894
644	2	320846	2.62599	0.151601	0.819297	0.783909	0.771637	0.112587				6.25368	0.395381	0.402985
645	2	320861	4.09597	0.230197	0.6379	-0.733558	0.492803	0.307327				6.25865	0.394849	0.403569
646	2	320921	-0.390055	0.878518	0.0562493	-0.429748	0.6884	0.162159				6.27747	0.392836	0.405788
647	2	320955	5.36467	0.0804879	1.09427	1.73718	0.512814	0.290041				6.44663	0.37506	0.4259
648	2	320966	-1.16714	0.736929	0.132575	-1.12109	0.29116	0.535869				6.45375	0.374323	0.426753
649	2	322398	0.84706	0.644968	0.190462	-0.253869	0.508999	0.293283				6.3487	0.385283	0.414221
650	2	322430	-4.52798	0.161339	0.792261	-1.15082	0.813422	0.089684				6.36599	0.383464	0.416276
651	2	322746	3.85492	0.259672	0.585574	0.497133	0.751462	0.124093				6.3289	0.387373	0.411871
652	2	324133	4.04152	0.236638	0.625915	-2.34814	0.24194	0.616293				6.31815	0.38851	0.410597
653	2	324381	-0.916059	0.755453	0.121793	-0.705769	0.875108	0.0579384				6.21815	0.399202	0.398807
654	2	332647	-3.66595	0.254015	0.59514	3.50213	0.558792	0.25275				6.0962	0.412501	0.384575
655	2	335198	-3.95784	0.219198	0.659164	-0.992993	0.445061	0.351581				5.7236	0.454854	0.342128
656	2	339959	-0.00546937	0.925081	0.0338201	0.313694	0.888269	0.0514554				5.42045	0.491124	0.308809
657	2	340641	-3.74594	0.244112	0.61241	4.66393	0.350759	0.454991				5.26435	0.510382	0.292104
658	2	342420	-0.820004	0.777565	0.109263	-4.09938	0.0899928	1.04579				5.3886	0.495022	0.305376
659	2	344316	2.35686	0.499393	0.301557	-2.49866	0.224252	0.649263				5.42826	0.49017	0.309654
660	2	344979	-0.265716	0.908163	0.041836	-4.16266	0.0864522	1.06322				5.55459	0.474883	0.323413
661	2	346718	0.0445639	0.440246	0.356304	1.23753	0.480338	0.318453				5.63898	0.464821	0.332715
662	2	347275	-0.593526	0.83039	0.0807181	-2.68494	0.203667	0.691079				5.63805	0.464931	0.332611
663	2	348732	-3.509	0.274252	0.56185	-0.318573	0.574536	0.240682				5.67198	0.460919	0.336375
664	2	348817	-1.29724	0.669819	0.174042	-1.81645	0.312175	0.505603				5.73202	0.453869	0.343069
665	2	361271	-0.611057	0.82627	0.0828781	-0.0537121	0.463411	0.334033				5.8668	0.438275	0.358253
666	2	362529	-1.36854	0.654227	0.184272	3.02156	0.659582	0.180731				6.01052	0.422013	0.374674
667	2	365087	-3.7437	0.244386	0.611923	5.0523	0.293897	0.531805				6.01883	0.421084	0.375631
668	2	365713	-1.99775	0.523717	0.280903	-3.47835	0.131259	0.881872				6.27039	0.393592	0.404953
669	2	365994	3.16573	0.357913	0.446222	-4.47362	0.0706547	1.15086				6.28914	0.391592	0.407166
670	2	366771	0.575671	0.202334	0.69393	0.167309	0.615431	0.210821				6.5476	0.364716	0.438045
671	2	367259	4.04259	0.23651	0.626151	5.8805	0.194278	0.711577				6.52284	0.367233	0.435058
672	2	367358	4.04931	0.235708	0.627625	-2.05956	0.278545	0.555104				6.44761	0.374958	0.426018
673	2	367530	-0.769727	0.510651	0.291876	-1.28511	0.394605	0.403837				6.46809	0.372844	0.428473
674	2	370846	3.66745	0.284333	0.546172	-3.76379	0.110762	0.955609				6.41288	0.378562	0.421863
675	2	371009	0.69418	0.828427	0.0817456	0.087535	0.989672	0.00450855				6.31254	0.389105	0.409934
676	2	371868	-3.35075	0.295744	0.529084	3.54524	0.550128	0.259536				6.27742	0.392842	0.405782
677	2	372053	-2.83649	0.373178	0.428084	-1.73563	0.323923	0.489558				6.63264	0.356159	0.448356
678	2	372250	-2.75934	0.220098	0.657384	1.26576	0.642836	0.1919				6.83323	0.336546	0.472956
679	2	372420	-1.83691	0.836345	0.0776147	0.742859	0.208324	0.681262				7.00931	0.319987	0.494868
680	2	372532	-4.17423	0.195695	0.70842	3.64414	0.530507	0.275309				7.00156	0.320703	0.493898
681	2	372540	-3.28237	0.168397	0.773666	-3.00186	0.0612979	1.21255				7.21439	0.301475	0.520749
682	2	372606	-0.858277	0.557808	0.253515	-2.68856	0.110813	0.95541				7.31083	0.293056	0.53305
683	2	372738	-0.273694	0.666003	0.176524	-0.691733	0.616923	0.209769				7.48507	0.278305	0.555479
684	2	373275	-4.34069	0.178913	0.747357	-5.30829	0.0395856	1.40246				7.67666	0.262762	0.580438
685	2	373459	-3.81078	0.0710171	1.14864	-4.15685	0.0867727	1.06162				8.58647	0.198205	0.702886
686	2	373683	-3.52054	0.116349	0.934238	-0.809958	0.478465	0.32015				8.61897	0.196168	0.707372
687	2	373697	-0.214675	0.920372	0.0360365	-0.144767	0.513887	0.289133				8.78843	0.185831	0.730882
688	2	373912	-0.285894	0.683913	0.164999	-0.589568	0.469699	0.32818				9.31628	0.156556	0.80533
689	2	373975	2.96263	0.0125956	1.89978	0.489203	0.88111	0.0549697				9.41223	0.151687	0.819052
690	2	374018	2.58636	0.0329087	1.48269	2.00075	0.160054	0.795734				9.34524	0.155073	0.809464
691	2	374023	2.97065	0.389499	0.409493	-0.804149	0.479547	0.319169				9.36688	0.153972	0.812559
692	2	374062	-0.818113	0.4169	0.379968	-0.654534	0.563963	0.24875				9.42797	0.150901	0.821308
693	2	374197	-0.181049	0.771763	0.112516	0.160777	0.72413	0.140184				9.634	0.140935	0.85098
694	2	374366	-2.09806	0.167687	0.7755	-0.510305	0.741507	0.129885				9.65528	0.13994	0.854059
695	2	375496	1.99895	0.57036	0.243851	-2.06714	0.277539	0.556676				9.87338	0.130087	0.885768
696	2	375838	2.81388	0.416072	0.380831	-5.68264	0.0299816	1.52315				9.8382	0.131633	0.880634
697	2	375844	5.76028	0.0888114	1.05153	4.07192	0.449922	0.346863				9.9553	0.126547	0.897748
698	2	375922	-1.0359	0.745097	0.127787	0.27968	0.515751	0.28756				10.2031	0.116357	0.934207
699	2	376222	0.546719	0.863462	0.063757	0.136098	0.875086	0.0579495				10.3517	0.1106	0.956245
700	2	378496	-2.28056	0.469738	0.328144	1.29924	0.939325	0.0271842				10.9123	0.0911247	1.04036
701	2	378576	-3.74572	0.24414	0.612361	3.3664	0.586494	0.231737				11.3538	0.0780383	1.10769
702	2	379046	-0.756974	0.684797	0.164438	0.34505	0.911004	0.0404795				11.3892	0.0770667	1.11313
703	2	379092	4.16129	0.222637	0.652403	-0.036944	0.633427	0.198303				11.0428	0.0870624	1.06017
704	2	379328	-1.7255	0.578529	0.237675	-2.07244	0.276836	0.557778				11.0096	0.0880806	1.05512
705	2	379763	2.24031	0.521976	0.282349	2.37476	0.805308	0.0940378				11.0138	0.0879499	1.05576
706	2	382789	-1.63698	0.596915	0.224087	0.127487	0.668952	0.174605				10.7475	0.0964997	1.01547
707	2	386036	2.06966	0.555965	0.254952	-2.93084	0.178647	0.748004				10.4732	0.106086	0.974343
708	2	387596	-1.17863	0.743953	0.128455	0.195715	0.683918	0.164996				10.1977	0.116569	0.933417
709	2	389315	0.193485	0.150432	0.822661	-0.0045533	0.640362	0.193574				10.1268	0.119413	0.922947
710	2	398187	0.06392	0.987268	0.00556506	-0.313949	0.990778	0.0040238				10.1073	0.120205	0.920078
711	2	400655	4.53839	0.182448	0.738861	4.19152	0.428699	0.367848				9.72892	0.136542	0.864735
712	2	400954	4.1419	0.224862	0.648083	-0.975034	0.448278	0.348452				8.92223	0.178	0.749581
713	2	404332	2.61412	0.451438	0.345402	2.45882	0.785856	0.104657				8.40475	0.209924	0.677937
714	2	404371	4.02128	0.239064	0.621485	6.09411	0.173166	0.761538				7.91544	0.244364	0.611962
715	2	405079	-0.0132907	0.968699	0.0138111	-1.26062	0.398698	0.399356				7.59377	0.2694	0.569602
716	2	410162	-0.569181	0.836118	0.0777323	-0.798903	0.480525	0.318284				7.57235	0.271137	0.566811
717	2	413893	2.1468	0.540468	0.26723	3.92498	0.476793	0.32167				7.4647	0.279999	0.552844
718	2	414439	-0.859612	0.768424	0.114399	4.23364	0.421367	0.375339				7.52993	0.274603	0.561295
719	2	414616	-0.984415	0.193498	0.713323	-0.00871886	0.935731	0.0288488				7.54347	0.273493	0.563055
720	2	414853	4.27204	0.210227	0.677311	3.59156	0.540893	0.266888				7.56868	0.271435	0.566334
721	2	414955	-0.477924	0.371226	0.430362	0.917097	0.111629	0.952223				7.89882	0.24561	0.609754
722	2	415166	0.465212	0.243914	0.612764	0.114353	0.665167	0.177069				8.35919	0.212951	0.67172
723	2	415168	7.73472	0.0216151	1.66524	-3.83161	0.106285	0.973528				8.15999	0.226615	0.644711
724	2	415173	-1.9738	0.52843	0.277013	-2.01273	0.318532	0.496848				8.08302	0.232084	0.634355
725	2	415491	0.736851	0.0603641	1.21922	0.773808	0.162884	0.788122				7.88447	0.24669	0.607849
726	2	415659	-3.07134	0.336376	0.473175	-3.31478	0.144264	0.840842				7.44431	0.281703	0.550209
727	2	416191	0.0317605	0.979532	0.00898131	-2.09206	0.274244	0.561863				7.36625	0.2883	0.540155
728	2	417203	0.102327	0.470035	0.32787	-0.0940849	0.607231	0.216646				7.26941	0.296649	0.527757
729	2	418282	2.438	0.483981	0.315171	-4.16836	0.0861391	1.0648				7.10048	0.311655	0.506326
730	2	419715	0.892415	0.815091	0.0887937	0.330908	0.713939	0.146339				6.89023	0.331118	0.480017
731	2	423435	-0.573526	0.835095	0.078264	0.639759	0.784137	0.105608				6.7542	0.344178	0.463216
732	2	427697	1.95303	0.5798	0.236722	2.12572	0.863609	0.0636829				6.6505	0.354381	0.45053
733	2	427933	-2.3485	0.457245	0.339851	4.57884	0.364091	0.43879				6.6421	0.355217	0.449506
734	2	430175	-0.2256	0.917757	0.0372721	-1.13213	0.420584	0.376147				6.50143	0.369421	0.432479
735	2	432247	2.69612	0.436719	0.359798	4.78144	0.332862	0.477736				6.36086	0.384003	0.415665
736	2	432338	-2.89958	0.363055	0.440028	3.33061	0.593903	0.226284				6.12588	0.409238	0.388024
737	2	434053	-0.466769	0.86031	0.0653452	-3.01609	0.17053	0.7682				6.13378	0.408372	0.388944
738	2	436058	2.02175	0.565699	0.247415	-3.0601	0.166449	0.778719				6.12532	0.409299	0.387959
739	2	437954	-0.975474	0.623304	0.2053	-1.06573	0.872223	0.0593727				6.2182	0.399197	0.398813
740	2	438323	0.249568	0.509018	0.293267	-0.302318	0.997219	0.00120964				6.38591	0.381376	0.418647
741	2	438700	-0.635333	0.781731	0.106943	-0.415203	0.792812	0.10083				6.547	0.364777	0.437973
742	2	438899	-0.708212	0.803528	0.094999	-0.754607	0.909217	0.0413327				6.65664	0.353771	0.451278
743	2	452380	-3.40212	0.288646	0.539634	-2.12464	0.269978	0.568671				6.64403	0.355024	0.449742
744	2	454617	4.57408	0.178943	0.747286	0.0423927	0.650469	0.186774				6.54283	0.3652	0.43747
745	2	455073	0.923198	0.807893	0.0926462	-1.33918	0.38566	0.413795				6.50232	0.369329	0.432586
746	2	464155	3.78473	0.268726	0.57069	3.27288	0.605942	0.217569				6.50497	0.369058	0.432905
747	2	465223	-0.0455821	0.908238	0.0418003	-0.051425	0.984678	0.00670567				6.52589	0.366922	0.435426
748	2	468251	0.837864	0.92515	0.0337881	-0.247482	0.881961	0.0545508				6.87536	0.332528	0.478172
749	2	470013	0.0240208	0.67344	0.171701	-0.499873	0.708512	0.149653				7.20109	0.30265	0.519059
750	2	470259	-2.83013	0.374208	0.426886	-1.07925	0.316603	0.499484				7.45015	0.281214	0.550963
751	2	470260	-1.93381	0.536347	0.270554	-3.58574	0.123227	0.909295				7.41338	0.284302	0.546219
752	2	470577	0.29167	0.48083	0.318009	0.880143	0.17407	0.759277				7.65927	0.264144	0.578159
753	2	470675	-0.17183	0.779649	0.108101	-0.0607837	0.971879	0.0123877				7.51159	0.276112	0.558915
754	2	470738	-0.518864	0.650766	0.186575	-0.738552	0.491891	0.308131				7.2986	0.294113	0.531485
755	2	471188	-0.661702	0.456076	0.340962	-1.39679	0.376268	0.424502				6.90471	0.329749	0.481816
756	2	472093	4.43445	0.192946	0.714565	-1.37716	0.379452	0.420843				6.2357	0.397311	0.400869
757	2	472195	-2.24535	0.476288	0.32213	-2.82873	0.188744	0.724127				5.01041	0.542479	0.265617
758	2	472513	-0.174236	0.595844	0.224868	-0.651939	0.837783	0.0768685				4.87617	0.559791	0.251974
759	2	475349	1.4728	0.682636	0.165811	2.11097	0.867088	0.0619366				4.52919	0.605448	0.217923
760	2	480927	-0.621764	0.436763	0.359755	-0.274107	0.590211	0.228993				4.14106	0.657594	0.182042
761	2	481228	-1.87841	0.547413	0.261685	-2.96561	0.175303	0.756211				3.69625	0.717702	0.144056
762	2	483722	-1.87841	0.547413	0.261685	-2.58513	0.214518	0.668536				3.6225	0.727607	0.138103
763	2	483877	-1.97823	0.527557	0.27773	-0.122784	0.615206	0.210979				3.56218	0.735679	0.133312
764	2	485956	3.58108	0.296211	0.528399	4.07972	0.44852	0.348218				3.52664	0.740422	0.130521
765	2	486131	0.0930436	0.994274	0.00249387	-0.401937	0.557615	0.253666				3.52551	0.740573	0.130432
766	2	487531	-2.69627	0.396296	0.40198	4.99713	0.301574	0.520606				3.39342	0.758091	0.120279
767	2	487552	4.62416	0.174109	0.75918	-3.19328	0.154547	0.810939				3.29668	0.770794	0.113062
768	2	487835	4.09072	0.230813	0.63674	4.22473	0.422911	0.373751				3.21473	0.781453	0.107097
769	2	488086	3.50885	0.306396	0.513717	0.572765	0.768738	0.114222				3.09792	0.796461	0.0988356
770	2	490677	-2.82569	0.374929	0.426051	-2.15224	0.266399	0.574467				3.03852	0.803997	0.0947458
771	2	498095	-0.632135	0.441732	0.354841	-0.645487	0.509613	0.29276				3.10291	0.795824	0.0991831
772	2	498717	-2.26394	0.472823	0.325301	-3.01553	0.170582	0.768066				3.19384	0.784154	0.105599
773	2	499274	5.12364	0.131112	0.882357	-4.452	0.0716705	1.14466				3.20812	0.782309	0.106622
774	2	499282	-2.25955	0.473641	0.324551	-1.82626	0.310767	0.507565				3.21974	0.780804	0.107458
775	2	499412	-0.906665	0.843982	0.0736667	-0.235934	0.567149	0.246303				3.25097	0.776752	0.109718
776	2	499661	-4.81443	0.137026	0.863197	4.81069	0.328501	0.483464				3.14487	0.790457	0.102122
777	2	499889	3.3641	0.327499	0.48479	0.251706	0.696294	0.157207				3.66722	0.721606	0.1417
778	2	500418	-4.02628	0.211555	0.674577	-2.56935	0.216271	0.665001				3.92675	0.686589	0.163303
779	2	501415	0.399553	0.932065	0.0305539	-4.08722	0.0906866	1.04246				4.03553	0.671869	0.172716
780	2	501530	0.70698	0.836961	0.0772946	0.58483	0.914097	0.0390079				3.96884	0.680893	0.166921
781	2	501972	1.34941	0.155989	0.806906	0.191141	0.691748	0.160052				4.01789	0.674255	0.171176
782	2	502708	-0.0448472	0.213145	0.671325	-0.193216	0.541865	0.266109				4.25352	0.642411	0.192187
783	2	503169	-0.0209928	0.884893	0.0531093	0.0119044	0.91217	0.0399243				4.64932	0.589511	0.229508
784	2	503292	0.682939	0.499947	0.301076	-0.207144	0.837734	0.0768941				4.78014	0.572306	0.242372
785	2	503316	-1.04748	0.665127	0.177096	0.112638	0.378748	0.42165				4.86032	0.561849	0.25038
786	2	503877	-1.0238	0.651245	0.186256	-0.528629	0.680619	0.167096				4.97493	0.547032	0.261987
787	2	504585	2.87087	0.406291	0.391162	3.25041	0.610659	0.214201				5.1158	0.529049	0.276504
788	2	504683	-2.54253	0.422612	0.374058	-4.03684	0.0936055	1.0287				5.14933	0.524809	0.279999
789	2	506253	2.0734	0.55521	0.255543	-0.26368	0.58581	0.232243				5.17959	0.520994	0.283167
790	2	506635	-0.264538	0.908445	0.0417014	-0.628616	0.512867	0.289996				5.24588	0.512686	0.290148
791	2	506865	-3.41045	0.287506	0.541352	-2.66753	0.20553	0.687126				5.33171	0.502026	0.299274
792	2	509610	-3.41045	0.287506	0.541352	-2.63251	0.209316	0.679197				5.40058	0.493553	0.306666
793	2	510269	-1.39219	0.64909	0.187695	-3.60029	0.122169	0.913039				5.56919	0.473134	0.325015
794	2	510407	3.91641	0.251917	0.598743	4.70489	0.344453	0.46287				5.48955	0.48272	0.316304
795	2	510698	3.53651	0.302469	0.51932	3.66944	0.525545	0.27939				5.53341	0.477427	0.321093
796	2	511004	-0.806822	0.609023	0.215366	-0.973925	0.658209	0.181636				5.62689	0.466254	0.331377
797	2	512104	-0.83913	0.547434	0.261668	0.227337	0.326328	0.486346				5.61615	0.467531	0.330189
798	2	515383	0.457975	0.672003	0.172629	0.295772	0.604012	0.218954				5.68813	0.459017	0.338171
799	2	516865	-0.426498	0.779531	0.108166	-0.398489	0.903763	0.0439456				5.6402	0.464676	0.33285
800	2	517300	1.7531	0.621738	0.206393	-3.76918	0.110401	0.957026				5.76055	0.450541	0.346266
801	2	517408	-3.03397	0.239528	0.620644	-0.580559	0.78886	0.103				5.82255	0.443359	0.353245
802	2	518117	-0.240639	0.642319	0.192249	-1.08286	0.314355	0.50258				5.85328	0.439824	0.356721
803	2	518118	-0.240639	0.642319	0.192249	-1.08286	0.314355	0.50258				5.84439	0.440846	0.355713
804	2	518180	4.14489	0.224518	0.648749	3.54252	0.550673	0.259106				5.69985	0.457638	0.339478
805	2	518334	-3.52375	0.272305	0.564944	-4.56215	0.0666179	1.17641				5.71437	0.455935	0.341097
806	2	518455	-4.3709	0.175987	0.75452	-2.35833	0.240712	0.618502				5.60577	0.468767	0.329043
807	2	519101	2.01904	0.566251	0.246991	2.64	0.744393	0.128198				5.50517	0.480832	0.318007
808	2	519453	2.9356	0.395349	0.403019	-0.680404	0.502913	0.298508				5.57427	0.472526	0.325574
809	2	519457	0.382441	0.988825	0.00488062	0.799788	0.760534	0.118881				5.52222	0.478776	0.319868
810	2	519823	-3.86829	0.229495	0.639227	-3.15356	0.158027	0.801268				5.58843	0.470834	0.327133
811	2	520765	-0.0402165	0.398548	0.399519	-0.200416	0.845303	0.0729878				5.73399	0.453638	0.34329
812	2	523504	1.82679	0.606125	0.217438	2.10868	0.867629	0.0616661				5.6235	0.466657	0.331002
813	2	523681	-0.0802581	0.53283	0.273412	-0.057507	0.629042	0.201321				5.43003	0.489953	0.309845
814	2	525229	-1.89682	0.543723	0.264622	-1.13835	0.419507	0.377261				5.35245	0.499467	0.301494
815	2	525441	4.68823	0.168068	0.774515	-3.42499	0.135398	0.868389				5.368	0.497552	0.303162
816	2	525477	1.07731	0.772109	0.112321	-2.69682	0.202401	0.693786				5.29592	0.506457	0.295457
817	2	525547	-2.48702	0.43236	0.364154	-0.872036	0.991796	0.00357775				5.14174	0.525767	0.279207
818	2	528707	-0.298944	0.900227	0.045648	-3.07029	0.165515	0.781163				5.04653	0.537859	0.269331
819	2	529198	3.9898	0.242872	0.614622	3.6307	0.533153	0.273148				5.02892	0.54011	0.267518
820	2	529465	4.2374	0.214053	0.669478	4.24656	0.419131	0.37765				5.05368	0.536947	0.270068
821	2	529709	0.364578	0.940452	0.0266631	-1.64371	0.33763	0.471559				4.87057	0.560518	0.25141
822	2	531468	-1.52325	0.620919	0.206965	-2.783	0.1934	0.713545				4.72986	0.578898	0.237398
823	2	546511	-0.133084	0.991818	0.00356799	-0.155024	0.84617	0.0725425				4.76561	0.574208	0.240931
824	2	548900	-4.25637	0.187275	0.727519	-2.25182	0.253762	0.595574				4.47153	0.613141	0.21244
825	2	548937	-0.618553	0.82451	0.0838043	-1.24972	0.400527	0.397368				4.28392	0.638314	0.194966
826	2	549049	-0.150731	0.813196	0.0898048	-0.316474	0.894192	0.0485692				3.57411	0.734085	0.134254
827	2	550122	-1.17674	0.696492	0.157084	-3.59097	0.122846	0.91064				3.48625	0.745798	0.127379
828	2	550700	-2.365	0.454239	0.342716	-1.28592	0.394471	0.403985				3.28953	0.771727	0.112536
829	2	550704	0.647115	0.178347	0.748733	0.301018	0.29527	0.529781				3.17591	0.786466	0.10432
830	2	551013	-2.24976	0.475465	0.322881	-3.56626	0.124654	0.904292				3.05527	0.801879	0.0958913
831	2	551816	-0.404972	0.247731	0.60602	0.333317	0.902488	0.0445587				3.09929	0.796285	0.0989313
832	2	551941	3.90376	0.253499	0.596024	3.8252	0.495529	0.304931				3.05959	0.801331	0.0961878
833	2	552330	-0.142859	0.937582	0.0279908	-1.96167	0.291778	0.534948				2.94395	0.815848	0.0883909
834	2	554110	-0.786274	0.785374	0.104923	-2.00717	0.285575	0.54428				2.5816	0.859226	0.0658927
835	2	558953	-2.57148	0.417579	0.379261	-0.0702831	0.472387	0.325702				2.38185	0.881449	0.0548027
836	2	559329	-2.0437	0.514735	0.288417	-2.37729	0.23844	0.62262				2.39869	0.879629	0.0557007
837	2	560046	-1.53431	0.618567	0.208613	-3.33648	0.142484	0.846234				2.34001	0.885926	0.0526026
838	2	560151	-3.62826	0.258777	0.587074	-3.75636	0.111262	0.953653				2.19226	0.901195	0.0451814
839	2	567345	-1.01286	0.733369	0.134677	3.74512	0.510845	0.291711				2.22659	0.897724	0.0468569
840	2	573095	1.77818	0.616404	0.210135	2.52691	0.770196	0.113399				2.40522	0.878921	0.0560501
841	2	578884	-1.14836	0.702829	0.15315	-2.60626	0.212187	0.673282				2.50303	0.868128	0.061416
842	2	579278	4.11501	0.227975	0.642114	-2.26574	0.252029	0.59855				2.55227	0.862572	0.0642046
843	2	579813	-0.206309	0.265201	0.576425	-0.786689	0.931718	0.0307156				2.57145	0.860387	0.0653064
844	2	580721	-0.711128	0.480631	0.318189	-2.33916	0.243026	0.614347				2.62145	0.854636	0.068219
845	2	580799	4.07952	0.232129	0.63427	4.99201	0.302294	0.519571				2.61123	0.855817	0.0676189
846	2	581072	3.88593	0.255741	0.5922	3.99442	0.463986	0.333495				2.5103	0.867313	0.0618241
847	2	581198	4.30357	0.206788	0.684476	-4.17986	0.0855095	1.06799				2.47577	0.87117	0.0598972
848	2	582202	-2.24791	0.475809	0.322567	-3.37223	0.139588	0.855151				2.44609	0.874452	0.0582641
849	2	582922	0.0618626	0.183059	0.73741	-1.0364	0.89267	0.049309				2.63878	0.852624	0.0692426
850	2	582928	-1.9331	0.776036	0.110118	-1.04703	0.43546	0.361052				2.64898	0.851436	0.069848
851	2	583192	2.44713	0.496646	0.303953	1.00714	0.719514	0.142961				2.6372	0.852807	0.0691491
852	2	583347	-2.20918	0.483066	0.315994	2.75368	0.718744	0.143426				2.52303	0.865882	0.0625414
853	2	583866	4.12192	0.227172	0.643645	4.48318	0.379454	0.420841				2.50479	0.867931	0.0615149
854	2	583978	3.6205	0.29075	0.536481	3.86996	0.487076	0.312404				2.50964	0.867387	0.0617868
855	2	584311	3.64803	0.286976	0.542155	3.97777	0.46704	0.330646				2.49588	0.868928	0.0610162
856	2	584837	2.04267	0.594929	0.225535	1.48616	0.580327	0.236328				2.56521	0.8611	0.0649465
857	2	587696	2.1103	0.547775	0.261398	-2.32007	0.245344	0.610224				2.44146	0.874961	0.0580114
858	2	590906	-2.34691	0.457535	0.339576	2.06178	0.87871	0.0561543				2.37817	0.881845	0.0546076
859	2	595398	-1.2437	0.681621	0.166457	3.7294	0.513881	0.289137				2.34913	0.884956	0.0530785
860	2	595671	4.486	0.187685	0.726571	-3.10998	0.161913	0.790718				2.49783	0.86871	0.061125
861	2	596218	3.82143	0.263965	0.578454	-1.58791	0.34613	0.460761				2.53122	0.864957	0.0630056
862	2	596796	-2.28504	0.46891	0.32891	-2.82617	0.189002	0.723534				2.66478	0.84959	0.0707906
863	2	597610	-3.68968	0.25105	0.600241	-3.49814	0.129749	0.886897				2.76686	0.837488	0.0770215
864	2	605425	-1.34088	0.660259	0.180285	-0.0447116	0.458577	0.338588				2.76654	0.837526	0.0770018
865	2	605645	-0.264898	0.286095	0.543489	0.370246	0.382426	0.417453				2.85522	0.826786	0.0826069
866	2	608123	2.60121	0.453781	0.343154	-1.90492	0.29964	0.523401				2.91423	0.819533	0.0864338
867	2	608254	5.21981	0.12387	0.907032	6.84581	0.112383	0.949301				3.03869	0.803976	0.0947571
868	2	608258	3.84095	0.261457	0.582599	4.23307	0.421465	0.375239				3.3009	0.770243	0.113373
869	2	608790	-0.197697	0.262221	0.581333	-0.803334	0.519205	0.284661				3.55462	0.736689	0.132716
870	2	611935	-1.20516	0.760267	0.119034	-0.176221	0.603981	0.218977				3.73937	0.711898	0.147582
871	2	612544	1.95592	0.579203	0.237169	1.93781	0.908113	0.0418601				3.84786	0.697256	0.156608
872	2	615318	1.57877	0.659341	0.18089	1.69958	0.964936	0.0155016				3.92008	0.68749	0.162733
873	2	617457	-1.03266	0.656426	0.182814	-0.209696	0.551552	0.258413				3.99764	0.676995	0.169414
874	2	617482	-0.439051	0.35462	0.450237	0.189057	0.343273	0.46436				4.05243	0.669582	0.174196
875	2	617629	4.11671	0.227778	0.642489	4.35676	0.400357	0.397553				4.06448	0.667951	0.175256
876	2	617743	-1.03454	0.728453	0.137599	-1.95814	0.292262	0.534227				3.85651	0.696088	0.157336
877	2	617782	-4.74951	0.142272	0.846879	-2.11344	0.27144	0.566326				3.84135	0.698136	0.15606
878	2	617947	3.05533	0.375585	0.425292	3.47379	0.564523	0.248318				3.91709	0.687896	0.162477
879	2	618400	-1.31309	0.548296	0.260985	-0.605397	0.805799	0.0937731				3.81134	0.70219	0.153546
880	2	619030	-4.51492	0.16252	0.789092	-3.97729	0.0971533	1.01254				3.80421	0.703152	0.152951
881	2	619131	-0.421458	0.871056	0.0599539	-1.09482	0.852024	0.069548				3.92375	0.686995	0.163047
882	2	623146	-1.02529	0.652115	0.185676	-0.419762	0.554028	0.256468				4.12522	0.659735	0.180631
883	2	629066	-0.920817	0.754363	0.12242	-1.87811	0.303401	0.517983				4.27298	0.639788	0.193964
884	2	629375	0.237022	0.517583	0.28602	-0.907413	0.435865	0.360648				4.61373	0.59422	0.226053
885	2	629996	-1.70922	0.581892	0.235158	-2.02322	0.314057	0.502991				4.17852	0.652532	0.185398
886	2	630135	-1.70922	0.581892	0.235158	-1.78867	0.423983	0.372652				4.1689	0.653832	0.184534
887	2	630150	0.0953941	0.61916	0.208197	-0.602605	0.700289	0.154723				4.35101	0.629289	0.20115
888	2	630290	0.0953941	0.61916	0.208197	-0.442948	0.858395	0.0663127				3.73612	0.712335	0.147316
889	2	630420	-0.865786	0.875863	0.0575637	-1.17637	0.412969	0.384082				3.74091	0.71169	0.147709
890	2	630545	-0.943114	0.815769	0.0884327	-1.20705	0.775117	0.110633				3.78847	0.705276	0.151641
891	2	630710	-2.42813	0.49306	0.3071	-1.44511	0.368499	0.433564				3.69807	0.717457	0.144204
892	2	630726	-1.87371	0.81314	0.0898348	-1.72146	0.459208	0.33799				3.6774	0.720237	0.142524
893	2	630737	-0.105742	0.965648	0.0151812	-0.300911	0.757272	0.120748				3.65607	0.723103	0.1408
894	2	631092	-1.01876	0.49445	0.305877	-1.06252	0.327174	0.485221				3.62529	0.727233	0.138326
895	2	631190	-1.01876	0.49445	0.305877	-1.21547	0.238932	0.621725				3.85589	0.69617	0.157284
896	2	635026	-3.59871	0.262555	0.58078	-2.57161	0.21602	0.665507				3.50695	0.743045	0.128985
897	2	636529	0.756646	0.847019	0.072107	-0.217016	0.595473	0.225138				3.03892	0.803947	0.0947727
898	2	637335	-2.74268	0.388551	0.410552	-1.63246	0.339334	0.469373				2.601	0.856998	0.0670204
899	2	640960	2.181	0.533667	0.27273	-1.13281	0.420465	0.37627				2.62209	0.854562	0.0682565
900	2	641228	-0.935724	0.600717	0.22133	-1.79206	0.315689	0.500741				2.68595	0.847104	0.0720632
901	2	641789	-1.99046	0.525149	0.279717	-0.470879	0.543806	0.264556				2.58855	0.858428	0.0662959
902	2	646122	0.241176	0.139773	0.854577	-0.549449	0.767783	0.114762				2.69556	0.845972	0.0726441
903	2	648984	2.57303	0.458918	0.338264	4.65091	0.352778	0.452499				2.76013	0.838294	0.0766036
904	2	651509	2.72313	0.431933	0.364584	-0.0132449	0.638498	0.19484				2.65437	0.850807	0.0701688
905	2	652116	3.6444	0.287471	0.541406	-0.222629	0.594307	0.225989				2.55548	0.862208	0.0643881
906	2	660994	-0.287134	0.903046	0.0442899	0.47157	0.745651	0.127465				2.581	0.859295	0.0658577
907	2	666154	0.14004	0.586209	0.231947	-0.0233442	0.801075	0.096327				2.83756	0.828941	0.0814762
908	2	666391	-2.02713	0.517965	0.2857	0.411055	0.252688	0.597416				2.8882	0.822743	0.084736
909	2	667715	-0.862049	0.767863	0.114716	-1.23954	0.75322	0.123078				3.06006	0.801271	0.0962205
910	2	669494	2.44353	0.482941	0.316106	1.34766	0.950885	0.0218722				3.24247	0.777857	0.1091
911	2	671013	2.55127	0.462907	0.334506	5.4523	0.242166	0.615886				3.40966	0.755948	0.121508
912	2	671052	-2.61492	0.410096	0.387114	4.61246	0.358787	0.445164				3.60778	0.729579	0.136928
913	2	671363	-1.41324	0.891354	0.0499497	-2.8787	0.183751	0.73577				3.80105	0.703578	0.152688
914	2	671972	0.148272	0.832763	0.0794786	0.320792	0.700806	0.154402				3.84038	0.698267	0.155978
915	2	672180	3.85028	0.260264	0.584585	3.87957	0.485271	0.314016				3.86025	0.695581	0.157652
916	2	672494	4.12914	0.226335	0.645248	-2.05404	0.27928	0.55396				3.87268	0.693901	0.158702
917	2	672572	-2.37882	0.451731	0.34512	5.42775	0.245144	0.610579				3.83202	0.699397	0.155277
918	2	673878	2.68187	0.439258	0.357281	3.48524	0.562204	0.250106				3.8564	0.696102	0.157327
919	2	674537	2.73375	0.430058	0.366473	-0.32725	0.572764	0.242024				3.96877	0.680902	0.166915
920	2	677296	2.80109	0.418287	0.378525	2.82419	0.702988	0.153052				3.9744	0.680141	0.167401
921	2	677492	0.255397	0.966675	0.0147196	-3.04343	0.167986	0.774726				4.20331	0.649185	0.187632
922	2	681662	-0.140208	0.938218	0.0276964	-3.04048	0.168259	0.774022				4.31775	0.63376	0.198075
923	2	682869	3.15784	0.359158	0.444714	3.18617	0.62423	0.204656				4.60511	0.595362	0.225219
924	2	683085	3.73522	0.275241	0.560287	4.33296	0.404368	0.393223				4.82273	0.566742	0.246614
925	2	686857	-2.12733	0.498596	0.302251	-2.71668	0.2003	0.698318				5.04933	0.537502	0.26962
926	2	688339	1.886	0.593712	0.226424	-0.73281	0.492944	0.307202				5.2316	0.51447	0.28864
927	2	691683	1.88062	0.594834	0.225604	2.11931	0.86512	0.0629238				5.45327	0.487122	0.312362
928	2	693203	3.44943	0.314947	0.501763	-2.80501	0.191148	0.718629				5.76339	0.450211	0.346584
929	2	693767	0.0481976	0.758549	0.120016	-0.0240317	0.953264	0.0207869				6.22468	0.398498	0.399574
930	2	694253	-2.34349	0.45816	0.338983	5.02862	0.297176	0.526986				6.60053	0.359374	0.444454
931	2	694307	-0.41047	0.969008	0.0136727	-0.246977	0.966711	0.0147032				6.67314	0.352135	0.453291
932	2	694654	-2.29542	0.466991	0.330692	3.29847	0.600592	0.221421				6.98275	0.322445	0.491544
933	2	697863	-2.05759	0.700001	0.154901	-2.10101	0.273068	0.563729				7.26801	0.296771	0.527578
934	2	701598	3.50778	0.306549	0.5135	-3.54197	0.126452	0.898073				7.28955	0.294898	0.530328
935	2	702068	-3.04243	0.340775	0.467532	-1.56634	0.349453	0.456612				7.39304	0.286023	0.5436
936	2	702777	0.531285	0.0869668	1.06065	-0.710799	0.497118	0.30354				7.70678	0.260382	0.584388
937	2	703618	2.86367	0.407519	0.389852	3.10313	0.641963	0.19249				8.1329	0.228528	0.641061
938	2	703636	0.0052496	0.688019	0.1624	-0.359848	0.943455	0.025279				8.31094	0.216196	0.665151
939	2	705396	-1.51912	0.959461	0.0179725	0.722853	0.803355	0.0950924				8.50615	0.203316	0.691829
940	2	705584	4.23207	0.214646	0.668277	-0.729616	0.493549	0.30667				8.5326	0.20162	0.695466
941	2	705645	3.991	0.242726	0.614883	4.05406	0.453142	0.343766				8.51325	0.202859	0.692805
942	2	705904	-2.80332	0.37857	0.421853	-0.694553	0.500211	0.300847				8.49353	0.204128	0.690097
943	2	706280	1.98162	0.573913	0.241154	3.41736	0.576018	0.239564				8.76099	0.187473	0.727062
944	2	708298	-1.67062	0.589897	0.229224	-3.60616	0.121744	0.914552				9.18512	0.163432	0.786664
945	2	710399	2.06375	0.557161	0.254019	-2.46702	0.227891	0.642273				9.53072	0.145857	0.836073
946	2	711354	-1.58449	0.607942	0.216138	3.86004	0.488942	0.310743				9.63983	0.140662	0.851823
947	2	712106	2.98879	0.386492	0.412859	-3.2302	0.151365	0.819974				9.85137	0.131052	0.882556
948	2	712208	-0.391064	0.752678	0.123391	-1.81164	0.41232	0.384766				9.87261	0.13012	0.885655
949	2	712493	4.48319	0.187969	0.725915	-3.92611	0.100287	0.998756				9.94166	0.127131	0.89575
950	2	712494	-1.63447	0.597442	0.223704	0.0749747	0.623068	0.205465				10.1397	0.118891	0.924849
951	2	713581	-2.756	0.386344	0.413025	2.93974	0.677447	0.169124				10.2274	0.115397	0.937805
952	2	714480	-0.178494	0.598778	0.222734	-0.0763044	0.475671	0.322693				10.5363	0.10381	0.98376
953	2	714965	2.44997	0.481731	0.317196	-3.83891	0.105812	0.975467				10.6491	0.0998464	1.00067
954	2	723984	0.0192875	0.846875	0.0721809	-0.00306739	0.696121	0.157315				10.816	0.0942329	1.0258
955	2	724311	3.2193	0.34953	0.456516	-4.08786	0.0906498	1.04263				10.5299	0.104039	0.982803
956	2	725642	-0.659405	0.961168	0.0172009	0.555109	0.764694	0.116512				10.2934	0.112828	0.947582
957	2	725830	3.59847	0.293793	0.531959	-0.585595	0.521213	0.282984				10.1113	0.120042	0.920667
958	2	726358	-0.440873	0.866448	0.0622574	-1.77308	0.318443	0.496968				9.81348	0.13273	0.877032
959	2	726753	-1.0887	0.716221	0.144953	-3.71381	0.114156	0.942501				9.65935	0.13975	0.854649
960	2	727068	-3.63966	0.121491	0.915456	-3.80731	0.112126	0.950293				9.66806	0.139345	0.85591
961	2	729815	-2.269	0.471884	0.326165	0.61282	0.777935	0.109057				9.58817	0.143101	0.844358
962	2	731152	3.0438	0.377462	0.423127	-1.63975	0.338229	0.470789				9.5511	0.144874	0.83901
963	2	731243	-0.968026	0.743572	0.128677	-3.66805	0.117335	0.930573				9.4966	0.147515	0.831163
964	2	734573	0.47166	0.914797	0.0386753	-1.61275	0.342331	0.465554				9.48599	0.148034	0.829637
965	2	735613	-2.13709	0.49673	0.303879	0.458872	0.742769	0.129146				9.41414	0.151592	0.819324
966	2	736145	-1.04353	0.662801	0.178617	-0.835201	0.965841	0.0150945				9.40972	0.151813	0.818692
967	2	736514	-1.38979	0.649609	0.187348	-2.24802	0.254236	0.594763				9.33169	0.155765	0.807529
968	2	736729	2.26852	0.516462	0.286962	-0.619713	0.514588	0.28854				9.32823	0.155943	0.807035
969	2	741332	1.91151	0.588398	0.230328	-0.228033	0.593186	0.226809				9.27682	0.158598	0.799703
970	2	756131	2.25792	0.51853	0.285226	1.47215	0.980649	0.00848653				9.22494	0.161317	0.792319
971	2	756452	5.79694	0.0867574	1.06169	6.32825	0.152049	0.818017				9.13133	0.166326	0.77904
972	2	756516	4.81516	0.156567	0.805299	6.07958	0.174546	0.758091				8.91004	0.178701	0.747874
973	2	758420	2.6966	0.436635	0.359882	4.16399	0.433531	0.36298				8.7213	0.189869	0.721545
974	2	759265	-0.445155	0.357196	0.447094	-0.739304	0.898508	0.0464782				8.75727	0.187696	0.726544
975	2	759419	4.36567	0.200132	0.698683	-1.36104	0.382079	0.417846				8.14684	0.227542	0.642939
976	2	759581	4.15834	0.222974	0.651746	-2.74005	0.197849	0.703666				7.83835	0.250187	0.601735
977	2	759738	-1.82896	0.123183	0.909448	-0.995951	0.920987	0.0357467				7.78593	0.25421	0.594807
978	2	759951	-2.78616	0.381378	0.418644	-0.503727	0.537288	0.269793				7.68269	0.262284	0.581228
979	2	760289	3.47187	0.3117	0.506264	-2.51264	0.222657	0.652365				7.62418	0.266949	0.573571
980	2	760728	0.480052	0.365713	0.43686	0.215543	0.571611	0.242899				7.68039	0.262466	0.580927
981	2	760954	-1.63539	0.597248	0.223845	-3.42995	0.135009	0.869639				7.28896	0.294949	0.530253
982	2	761081	-2.1397	0.496232	0.304315	0.266038	0.699475	0.155228				7.1895	0.303678	0.517587
983	2	762084	3.34141	0.33089	0.480317	4.40778	0.391839	0.406893				7.08601	0.312966	0.504503
984	2	762106	3.04707	0.376929	0.423741	4.34282	0.402703	0.395015				6.73181	0.346363	0.460469
985	2	764493	-1.99756	0.523755	0.280872	-3.1054	0.162326	0.789612				6.22933	0.397997	0.400121
986	2	764540	-1.77727	0.567902	0.245727	-2.34718	0.242056	0.616084				6.26652	0.394006	0.404497
987	2	770671	1.77202	0.617711	0.209215	3.67269	0.524909	0.279916				6.27174	0.393449	0.405112
988	2	771011	0.355005	0.94275	0.0256037	0.102303	0.66346	0.178185				6.32741	0.38753	0.411694
989	2	774891	2.46078	0.493488	0.306724	-0.166464	0.561691	0.250502				6.41367	0.378479	0.421959
990	2	778044	-0.806461	0.780698	0.107517	-0.33309	0.571572	0.242929				6.24879	0.395906	0.402408
991	2	780357	2.65988	0.443191	0.353409	-2.55316	0.218081	0.661383				6.21938	0.399069	0.398952
992	2	781107	4.68055	0.168783	0.77267	-1.41102	0.373969	0.427165				6.15546	0.406003	0.391471
993	2	781389	3.99623	0.242092	0.61602	-0.739978	0.491589	0.308398				6.09557	0.41257	0.384502
994	2	781711	-3.84122	0.232674	0.633251	1.20473	0.916799	0.037726				6.08832	0.413369	0.383662
995	2	782025	-3.88188	0.22791	0.642237	1.20473	0.916799	0.037726				6.11409	0.410532	0.386653
996	2	784341	2.5334	0.466198	0.331429	0.197032	0.684208	0.164812				6.29088	0.391407	0.407372
997	2	784369	-1.78578	0.566165	0.247057	0.116235	0.666496	0.176203				6.45429	0.374267	0.426818
998	2	784786	0.498282	0.442533	0.354054	1.09287	0.0858251	1.06639				6.61479	0.357943	0.446186
999	2	787242	2.32659	0.505208	0.29653	0.000131875	0.434914	0.361597				6.57523	0.36192	0.441387
1000	2	787407	1.58584	0.657799	0.181907	-0.882189	0.465122	0.332434				6.805	0.339258	0.46947
1001	2	787412	-1.31172	0.826787	0.0826064	-0.962047	0.9448	0.02466				7.2596	0.297505	0.526505
1002	2	787901	1.71082	0.63077	0.200129	-2.97982	0.173949	0.759579				7.65008	0.264876	0.576957
1003	2	792005	0.951821	0.801214	0.0962513	4.2868	0.412216	0.384875				8.36013	0.212889	0.671848
1004	2	792272	0.61835	0.0747263	1.12653	0.240389	0.549634	0.259927				8.62293	0.195921	0.707919
1005	2	797146	-0.404262	0.589689	0.229377	0.0467261	0.849772	0.0706973				9.60028	0.142526	0.846106
1006	2	798866	-1.29715	0.558891	0.252673	-1.17761	0.795108	0.0995739				10.6288	0.100548	0.997625
1007	2	798907	-1.29715	0.558891	0.252673	-1.17761	0.795108	0.0995739				10.6392	0.100188	0.999182
1008	2	799043	-2.51669	0.427135	0.369435	-0.852702	0.47868	0.319955				9.23701	0.160681	0.794035
1009	2	799053	0.35105	0.442562	0.354026	0.0613355	0.833389	0.0791523				9.19137	0.163098	0.787551
1010	2	799420	-2.58547	0.415162	0.381783	-2.43631	0.231463	0.635519				9.19339	0.16299	0.787838
1011	2	800017	-0.269263	0.540113	0.267515	-0.211157	0.534421	0.272117				8.0197	0.236664	0.625868
1012	2	800695	0.0903798	0.789603	0.102591	-0.721553	0.733644	0.134515				7.56503	0.271733	0.565858
1013	2	801565	0.659721	0.778997	0.108464	-0.69641	0.363566	0.439417				7.44185	0.281909	0.549891
1014	2	805001	0.352701	0.75971	0.119352	-0.21758	0.826023	0.083008				7.10724	0.311044	0.507178
1015	2	805840	-1.09602	0.444211	0.35241	-1.10934	0.240293	0.619259				6.84098	0.335804	0.473914
1016	2	805888	-2.00218	0.522847	0.281625	-1.17918	0.412488	0.384589				6.48617	0.370985	0.430644
1017	2	805983	0.435187	0.948393	0.0230118	0.0339281	0.691539	0.160183				5.9907	0.424233	0.372396
1018	2	807412	-2.18926	0.486821	0.312631	3.17051	0.627558	0.202346				5.55068	0.475352	0.322984
1019	2	813908	-0.0816608	0.95227	0.0212398	-0.509412	0.536163	0.270703				4.93013	0.552805	0.257428
1020	2	834457	4.84657	0.153816	0.813	-0.0827411	0.623677	0.20504				5.2066	0.517601	0.286005
1021	2	834663	-0.645454	0.8182	0.0871403	0.654053	0.787434	0.103786				5.01302	0.542144	0.265886
1022	2	838861	2.45077	0.48158	0.317332	2.49468	0.777596	0.109246				5.26082	0.510823	0.29173
1023	2	838983	-0.400913	0.875937	0.0575273	-0.737846	0.897488	0.0469713				5.55244	0.475141	0.323178
1024	2	839142	0.254647	0.13687	0.863691	0.0540862	0.4074	0.389978				5.86794	0.438145	0.358382
1025	2	839178	0.940453	0.194099	0.711976	0.544242	0.366636	0.435765				6.23488	0.3974	0.400773
1026	2	839251	1.01197	0.166244	0.779255	1.17965	0.0734413	1.13406				6.93875	0.326548	0.486053
1027	2	839364	1.0304	0.13687	0.863691	-0.346336	0.863265	0.0638557				8.78618	0.185965	0.730568
1028	2	839367	0.43641	0.390726	0.408127	-0.657018	0.648884	0.187833				9.17414	0.164019	0.785106
1029	2	839370	0.682302	0.26323	0.579665	-0.657018	0.648884	0.187833				9.17495	0.163975	0.785221
1030	2	839377	1.26564	0.0824301	1.08391	-0.109572	0.800423	0.0966802				9.53399	0.145699	0.836544
1031	2	839620	-1.46577	0.247354	0.606681	0.0863652	0.827887	0.0820288				8.05119	0.234377	0.630086
1032	2	839685	-0.823874	0.908759	0.0415512	-0.296165	0.990869	0.00398368				6.50176	0.369387	0.432518
1033	2	840040	1.98596	0.609389	0.215105	2.93358	0.0238593	1.62234				7.09843	0.31184	0.506068
1034	2	841296	-1.55191	0.402349	0.395397	-0.52852	0.772503	0.1121				12.0644	0.0605477	1.2179
1035	2	841513	-1.09012	0.704725	0.15198	-0.435683	0.692264	0.159728				14.6425	0.0232269	1.63401
1036	2	841515	-1.09012	0.704725	0.15198	-0.435683	0.692264	0.159728				14.7915	0.0219422	1.65872
1037	2	841563	-0.612319	0.432265	0.36425	-0.677782	0.855662	0.0676977				18.479	0.00514029	2.28901
1038	2	841597	-0.483519	0.373655	0.427529	-0.908792	0.982297	0.00775727				20.8061	0.00198771	2.70165
1039	2	841609	-0.483519	0.373655	0.427529	-0.908792	0.982297	0.00775727				21.4238	0.00153907	2.81274
1040	2	841795	-1.03684	0.17679	0.752543	-0.628922	0.586902	0.231434				29.6548	4.57157e-05	4.33993
1041	2	841800	-1.03684	0.17679	0.752543	-0.718942	0.508259	0.293915				30.004	3.92397e-05	4.40627
1042	2	841819	-0.960709	0.570168	0.243997	0.77387	0.346619	0.460148				29.2285	5.50695e-05	4.25909
1043	2	842014	0.830331	0.829656	0.0811018	1.54739	0.998653	0.000585401				29.0927	5.84281e-05	4.23338
1044	2	842691	-0.96833	0.19885	0.701474	-1.02226	0.289194	0.538811				28.8947	6.36935e-05	4.19591
1045	2	842699	-1.73921	0.898595	0.0464362	-1.56502	0.349656	0.456358				28.0326	9.26429e-05	4.03319
1046	2	842805	1.66314	0.641027	0.193124	-0.0497221	0.461265	0.33605				27.0868	0.000139487	3.85547
1047	2	843096	1.2391	0.0223166	1.65137	0.342285	0.464091	0.333397				25.4369	0.000283349	3.54768
1048	2	843123	4.52865	0.183413	0.736571	-3.29679	0.145753	0.836384				24.1226	0.000495826	3.30467
1049	2	843547	0.24585	0.96897	0.0136897	-3.77061	0.110306	0.957402				23.0349	0.000784864	3.10521
1050	2	843589	-3.31615	0.300589	0.522027	4.24943	0.418636	0.378163				20.7644	0.00202222	2.69417
1051	2	843923	-0.836453	0.545991	0.262814	0.181147	0.346843	0.459867				20.4063	0.00234382	2.63008
1052	2	843959	0.293543	0.319824	0.495089	0.441765	0.241608	0.616888				20.16	0.00259351	2.58611
1053	2	844088	0.0660208	0.181953	0.74004	-0.193125	0.541812	0.266151				18.8353	0.00445103	2.35154
1054	2	848125	0.333035	0.453984	0.342959	-0.0830147	0.862185	0.0643994				18.4493	0.0052021	2.28382
1055	2	848452	-1.41246	0.644698	0.190644	-1.5192	0.356783	0.447596				18.3657	0.00538037	2.26919
1056	2	848466	-1.41246	0.644698	0.190644	-1.5192	0.356783	0.447596				19.5414	0.00334053	2.47618
1057	2	848538	0.743939	0.287908	0.540747	0.588168	0.475909	0.322476				21.8194	0.00130559	2.88419
1058	2	848573	0.743939	0.287908	0.540747	0.566629	0.492447	0.30764				22.8438	0.000850524	3.07031
1059	2	848579	0.743939	0.287908	0.540747	0.435929	0.599054	0.222534				22.8615	0.000844206	3.07355
1060	2	848604	0.743939	0.287908	0.540747	0.501024	0.544662	0.263873				22.1956	0.00111591	2.95237
1061	2	848708	0.927652	0.199427	0.700217	0.50115	0.544559	0.263955				21.9462	0.00123837	2.90715
1062	2	848817	0.514121	0.431322	0.365198	0.0727457	0.843185	0.074077				20.6435	0.0021257	2.6725
1063	2	848831	0.147481	0.580798	0.235975	-0.218154	0.825379	0.0833466				20.6408	0.00212803	2.67202
1064	2	849098	0.71376	0.304653	0.516195	0.282467	0.736024	0.133108				19.5255	0.00336231	2.47336
1065	2	849107	0.71376	0.304653	0.516195	0.282467	0.736024	0.133108				19.5076	0.00338691	2.4702
1066	2	855467	0.877616	0.37243	0.428955	0.338968	0.561392	0.250734				11.0968	0.0854296	1.06839
1067	2	855562	0.522309	0.425593	0.371006	-0.263131	0.949808	0.0223644				13.6795	0.0334281	1.47589
1068	2	855629	5.80666	0.0862199	1.06439	4.65505	0.352136	0.453289				13.1332	0.040969	1.38754
1069	2	855632	0.0626372	0.182852	0.737899	0.247439	0.695348	0.157798				12.7076	0.0479219	1.31947
1070	2	855644	-2.11449	0.66617	0.176415	-2.10906	0.272012	0.565411				12.0445	0.0609844	1.21478
1071	2	855649	6.31477	0.0616369	1.21016	6.47588	0.139779	0.854558				11.0394	0.0871675	1.05965
1072	2	855655	-0.51705	0.849289	0.0709445	-0.160126	0.522674	0.281769				10.193	0.116756	0.93272
1073	2	855656	-0.944713	0.605792	0.217677	-0.160126	0.522674	0.281769				10.075	0.121529	0.91532
1074	2	855661	-0.110346	0.233296	0.632092	-1.01599	0.906945	0.0424193				9.53771	0.145519	0.83708
1075	2	855665	0.426829	0.396354	0.401917	0.01225	0.765168	0.116243				9.44464	0.150073	0.823698
1076	2	860731	2.99399	0.385632	0.413826	3.40487	0.578577	0.237639				9.33172	0.155764	0.807533
1077	2	860963	0.087565	0.176307	0.753731	-1.19409	0.783898	0.10574				9.44734	0.149939	0.824086
1078	2	860971	-3.23946	0.311516	0.50652	0.0746943	0.65746	0.182131				9.41917	0.15134	0.820045
1079	2	861031	3.10233	0.367997	0.434155	3.2495	0.61085	0.214066				9.38651	0.152979	0.815367
1080	2	861265	-3.01661	0.245192	0.610494	-1.13652	0.419824	0.376933				9.35989	0.154327	0.811559
1081	2	861336	-1.85292	0.826227	0.0829007	-1.77128	0.318705	0.496611				9.33335	0.155681	0.807766
1082	3	71040	-1.33938	0.660587	0.18007	-1.38357	0.658754	0.181277				6.96873	0.323749	0.489791
1083	3	71291	0.88207	0.219265	0.659031	0.918194	0.157368	0.803082				9.49904	0.147396	0.831514
1084	3	71323	-1.5305	0.619378	0.208044	-2.0946	0.284707	0.545602				9.47206	0.148718	0.827636
1085	3	71712	-0.804678	0.923882	0.0343833	-1.17061	0.799883	0.0969736				9.3353	0.15558	0.808045
1086	3	71726	4.02712	0.238363	0.622762	-3.88898	0.102611	0.988807				9.2262	0.161251	0.792498
1087	3	71899	0.129249	0.955041	0.0199781	-0.210735	0.833699	0.0789905				9.00376	0.173367	0.761034
1088	3	78721	2.0874	0.552383	0.25776	-0.609865	0.516496	0.286933				9.25683	0.159641	0.796855
1089	3	79845	0.459811	0.676698	0.169605	0.122634	0.752374	0.123566				9.9738	0.12576	0.900459
1090	3	80286	-2.77686	0.382905	0.416909	2.09157	0.871669	0.0596482				9.50514	0.147099	0.832391
1091	3	82459	-2.05023	0.513466	0.289488	-0.816376	0.952589	0.0210946				9.49587	0.147551	0.831059
1092	3	83106	3.22208	0.349098	0.457053	7.00944	0.101702	0.992669				9.11891	0.167	0.777282
1093	3	83191	-0.877066	0.764406	0.116676	5.42954	0.244925	0.610966				8.66594	0.193255	0.713869
1094	3	85678	-2.11511	0.500937	0.300217	0.101097	0.663197	0.178357				8.04794	0.234612	0.629649
1095	3	85802	-2.11511	0.500937	0.300217	4.91566	0.313154	0.504242				7.75778	0.256392	0.591096
1096	3	85825	-0.135353	0.811067	0.0909433	0.372736	0.511263	0.291356				7.56269	0.271923	0.565554
1097	3	85867	-0.238179	0.723447	0.140593	0.23693	0.643981	0.191127				7.7613	0.256118	0.59156
1098	3	88440	-3.11072	0.33044	0.480908	2.02018	0.88856	0.0513135				9.99391	0.124909	0.903407
1099	3	91158	-2.9632	0.353022	0.452198	-0.102235	0.619547	0.207926				11.1915	0.0826341	1.08284
1100	3	91498	3.0888	0.370172	0.431597	3.49991	0.55924	0.252402				13.1331	0.0409703	1.38753
1101	3	91777	-3.67995	0.252262	0.598148	-0.324788	0.573267	0.241643				15.1399	0.0191963	1.71678
1102	3	91824	-3.12743	0.327943	0.484201	-0.194953	0.600068	0.2218				16.6175	0.0107969	1.9667
1103	3	91829	-4.63432	0.151958	0.818276	-1.67964	0.332229	0.478563				18.1219	0.0059346	2.22661
1104	3	92152	-0.935901	0.600816	0.221258	-0.501684	0.537692	0.269467				21.6047	0.00142765	2.84538
1105	3	92173	6.36552	0.0595375	1.22521	-1.67111	0.333505	0.476898				22.8886	0.000834666	3.07849
1106	3	92180	-2.13859	0.496445	0.304129	5.42729	0.245199	0.610481				24.6116	0.000402862	3.39484
1107	3	92397	0.615456	0.0751092	1.12431	-0.573264	0.484184	0.31499				25.9868	0.000223908	3.64993
1108	3	92421	0.616578	0.188327	0.725086	-0.0985467	0.961255	0.0171616				26.3922	0.000188135	3.72553
1109	3	92600	-2.6476	0.404518	0.393062	4.64339	0.353949	0.45106				22.3986	0.00102508	2.98924
1110	3	92728	4.8152	0.156563	0.80531	-0.0111845	0.63894	0.19454				19.5054	0.00339	2.4698
1111	3	92778	-0.867649	0.766573	0.115446	0.0128338	0.644097	0.191048				17.4756	0.00768556	2.11432
1112	3	97195	-2.55826	0.419873	0.376882	1.33821	0.948627	0.0229045				15.4789	0.0168414	1.77362
1113	3	104807	-0.449137	0.358883	0.445047	-0.243282	0.571554	0.242942				14.3085	0.0263741	1.57882
1114	3	104810	-0.449137	0.358883	0.445047	-0.243282	0.571554	0.242942				14.1873	0.0276127	1.55889
1115	3	105202	3.0149	0.382189	0.417722	5.23018	0.270042	0.568568				12.9803	0.0433505	1.36301
1116	3	105962	0.373372	0.7422	0.129479	0.440188	0.980356	0.0086164				12.4156	0.0533145	1.27315
1117	3	106144	-0.221865	0.923293	0.0346603	-0.151686	0.900509	0.0455121				11.3458	0.0782591	1.10647
1118	3	108315	-0.655203	0.815917	0.0883541	-2.25111	0.25385	0.595422				8.66684	0.1932	0.713994
1119	3	108339	-1.46023	0.634399	0.197637	-2.25111	0.25385	0.595422				8.00424	0.237793	0.623802
1120	3	108345	-1.46023	0.634399	0.197637	-2.25111	0.25385	0.595422				7.83719	0.250275	0.601582
1121	3	108362	-0.587977	0.831695	0.0800361	4.08583	0.447423	0.349281				7.11433	0.310403	0.508074
1122	3	108536	0.451666	0.935784	0.0288244	0.18495	0.719428	0.143013				6.22177	0.398812	0.399232
1123	3	109609	3.76046	0.271907	0.56558	-3.55964	0.125143	0.902595				5.48458	0.483323	0.315763
1124	3	109722	-0.606843	0.91965	0.0363776	-0.296592	0.603994	0.218968				5.22691	0.515057	0.288144
1125	3	115372	4.43558	0.192829	0.714828	-3.42611	0.135309	0.868672				4.78887	0.571163	0.24324
1126	3	115739	1.17314	0.831032	0.0803824	0.64358	0.832092	0.0798286				4.58214	0.598408	0.223003
1127	3	117489	-2.87305	0.36729	0.434991	-1.49718	0.360241	0.443407				4.40292	0.622322	0.205985
1128	3	117730	0.692204	0.0654808	1.18389	0.238792	0.481805	0.317129				4.31686	0.63388	0.197993
1129	3	117765	0.206789	0.978363	0.00950019	-1.56919	0.544765	0.263791				4.28418	0.638279	0.194989
1130	3	118001	-0.746909	0.794515	0.099898	-1.55719	0.350869	0.454855				4.0723	0.666892	0.175944
1131	3	118067	0.363527	0.287192	0.541828	0.335898	0.4071	0.390299				3.95525	0.682732	0.16575
1132	3	119481	2.89051	0.402951	0.394748	-1.93371	0.295633	0.529247				3.82454	0.700407	0.15465
1133	3	119485	6.48396	0.0548687	1.26068	-1.93371	0.295633	0.529247				3.68825	0.718778	0.143405
1134	3	119520	6.05158	0.073528	1.13355	-3.42477	0.135414	0.868336				3.94407	0.684245	0.164788
1135	3	119545	-0.624962	0.823005	0.0845973	0.258215	0.313063	0.504369				4.08963	0.664548	0.177474
1136	3	119564	-0.559713	0.838349	0.0765752	-0.621169	0.816604	0.0879883				3.99459	0.677409	0.169149
1137	3	119620	-0.164212	0.932462	0.0303691	-0.390638	0.663141	0.178394				3.7159	0.715058	0.145659
1138	3	119943	-2.71063	0.39389	0.404625	-0.598793	0.518645	0.28513				3.87599	0.693454	0.158982
1139	3	136377	-2.0603	0.51151	0.291146	0.678867	0.793167	0.100636				3.97341	0.680276	0.167315
1140	3	140381	-0.0159684	0.915775	0.0382112	-0.0236816	0.968729	0.0137977				4.74691	0.576659	0.239081
1141	3	140444	0.0222167	0.949668	0.0224281	0.0703435	0.93912	0.0272788				4.5048	0.608699	0.215597
1142	3	140477	0.356429	0.756542	0.121167	0.365994	0.926232	0.0332803				4.85233	0.562888	0.249578
1143	3	140523	0.0121228	0.940697	0.0265501	-0.985465	0.185373	0.731953				5.07485	0.53425	0.272256
1144	3	140645	-2.48451	0.464708	0.33282	0.217773	0.330509	0.480816				5.27371	0.509217	0.293097
1145	3	140646	-2.48451	0.464708	0.33282	0.426648	0.247019	0.60727				5.54175	0.476425	0.322006
1146	3	141798	-1.23862	0.503148	0.298305	0.294298	0.87425	0.0583642				7.50998	0.276245	0.558706
1147	3	142026	-3.88279	0.101515	0.993469	-4.12149	0.0861953	1.06452				9.28346	0.158253	0.800649
1148	3	142126	-0.654842	0.452725	0.344165	-0.87755	0.384384	0.415234				14.0999	0.02854	1.54455
1149	3	142163	1.02936	0.137159	0.862775	0.24545	0.655415	0.183484				14.1472	0.0280346	1.55231
1150	3	142164	1.02936	0.137159	0.862775	0.116093	0.794729	0.0997808				13.6936	0.0332525	1.47818
1151	3	142239	-4.70922	0.145605	0.836825	-1.78895	0.423842	0.372796				11.9555	0.0629697	1.20087
1152	3	142944	3.26815	0.326917	0.485563	0.31256	0.887448	0.051857				9.34769	0.154948	0.809815
1153	3	143071	2.61366	0.15463	0.810707	0.872159	0.760749	0.118758				8.04378	0.234913	0.629092
1154	3	143195	-0.512631	0.397188	0.401004	-0.0843313	0.909432	0.0412295				6.6461	0.354819	0.449994
1155	3	143196	-0.512631	0.397188	0.401004	-0.0843313	0.909432	0.0412295				6.43735	0.37602	0.424789
1156	3	143417	2.85406	0.409161	0.388105	-1.71267	0.327312	0.485039				5.73934	0.453013	0.343889
1157	3	143598	3.56751	0.298107	0.525628	3.8953	0.482324	0.316661				4.58076	0.598592	0.222869
1158	3	143613	-1.53458	0.969442	0.0134783	-0.563217	0.77709	0.109528				3.79472	0.704433	0.15216
1159	3	143964	-0.958145	0.613412	0.212248	0.909388	0.846915	0.0721602				4.35721	0.628456	0.201725
1160	3	143969	-0.141384	0.243303	0.613853	-1.06221	0.874674	0.0581538				3.88875	0.691729	0.160064
1161	3	143975	-0.141384	0.243303	0.613853	-1.06221	0.874674	0.0581538				3.87638	0.693401	0.159016
1162	3	144000	-0.141384	0.243303	0.613853	-1.88727	0.302113	0.519831				4.45468	0.615392	0.210848
1163	3	144561	4.16267	0.222478	0.652712	4.23503	0.421126	0.375588				3.65977	0.722606	0.141098
1164	3	144654	-3.43683	0.283917	0.546809	3.91494	0.47866	0.319973				3.18294	0.78556	0.10482
1165	3	144660	-3.43683	0.283917	0.546809	3.91494	0.47866	0.319973				3.26503	0.774922	0.110742
1166	3	144929	-3.37245	0.292732	0.53353	2.18655	0.849286	0.0709461				3.4953	0.744595	0.12808
1167	3	148155	1.76223	0.619793	0.207753	5.53559	0.232254	0.634038				3.51227	0.742336	0.129399
1168	3	148157	4.23044	0.214828	0.667909	-0.851057	0.470847	0.32712				3.64508	0.724578	0.139915
1169	3	148872	4.06161	0.234247	0.630325	3.76147	0.507697	0.294395				3.49659	0.744424	0.12818
1170	3	148937	-3.46973	0.279483	0.553644	-0.0217381	0.636679	0.19608				3.47167	0.747734	0.126253
1171	3	149248	-2.16938	0.490586	0.309285	-1.90474	0.299665	0.523364				3.55906	0.736097	0.133065
1172	3	152653	-0.353183	0.98258	0.00763226	0.425855	0.344472	0.462846				3.64679	0.724349	0.140052
1173	3	152688	4.20244	0.217966	0.661611	3.3425	0.591437	0.228092				3.64231	0.724949	0.139692
1174	3	161099	2.74771	0.427601	0.368961	3.40404	0.578748	0.23751				3.71282	0.715473	0.145407
1175	3	164416	3.7803	0.269305	0.569755	-1.61877	0.341412	0.466721				3.74137	0.711628	0.147747
1176	3	165069	0.357185	0.931995	0.0305864	-4.50334	0.0614413	1.21154				3.76002	0.709114	0.149284
1177	3	165292	-2.06497	0.510606	0.291914	4.09956	0.444966	0.351673				3.69262	0.718191	0.14376
1178	3	166385	4.61271	0.175205	0.756454	-0.130147	0.613654	0.212077				3.70432	0.716617	0.144713
1179	3	166619	-3.80015	0.237557	0.624232	-0.39017	0.559989	0.251821				3.68938	0.718626	0.143497
1180	3	170133	2.34758	0.501171	0.300014	-3.4581	0.132818	0.876744				3.72551	0.713764	0.146445
1181	3	170475	4.16035	0.222744	0.652194	-0.731596	0.893121	0.0490898				3.76243	0.70879	0.149483
1182	3	170856	-0.0225331	0.966477	0.0148084	0.563404	0.766593	0.115435				3.86694	0.694677	0.158217
1183	3	170967	4.60619	0.175832	0.754902	3.29893	0.600497	0.221489				3.90117	0.690049	0.16112
1184	3	175238	-0.76833	0.789537	0.102627	-0.840699	0.472761	0.325359				3.9381	0.685053	0.164276
1185	3	183036	2.63646	0.4474	0.349304	4.74848	0.337822	0.471312				3.82568	0.700253	0.154745
1186	3	183105	-0.730232	0.705731	0.151361	0.781213	0.141327	0.849774				3.7887	0.705245	0.15166
1187	3	183547	-3.06537	0.33728	0.47201	-1.28597	0.394462	0.403995				3.67094	0.721105	0.142001
1188	3	184110	3.09466	0.369228	0.432705	-3.00082	0.171964	0.764564				3.50483	0.743327	0.12882
1189	3	184683	0.462912	0.244839	0.611119	0.143634	0.561701	0.250495				3.47496	0.747298	0.126506
1190	3	185526	3.46522	0.312659	0.504929	-3.0426	0.168063	0.774528				3.41638	0.75506	0.122018
1191	3	185604	-2.87903	0.366333	0.436124	-0.676944	0.503574	0.297936				3.36444	0.761909	0.118097
1192	3	187572	-3.98518	0.216121	0.665303	-0.746368	0.490383	0.309465				3.46162	0.749069	0.125478
1193	3	191556	2.72903	0.433641	0.36287	1.5544	0.561568	0.250598				3.45662	0.749732	0.125094
1194	3	191907	-0.0871961	0.950941	0.0218464	-0.727212	0.494004	0.30627				3.27499	0.773625	0.11147
1195	3	192154	2.3749	0.495944	0.304568	1.17193	0.908996	0.0414382				3.2003	0.78332	0.106061
1196	3	196146	2.34687	0.501308	0.299896	1.1385	0.901051	0.0452507				3.02885	0.805217	0.0940868
1197	3	199582	-3.48527	0.277405	0.556886	2.64914	0.74232	0.129409				2.88554	0.823069	0.0845637
1198	3	204732	1.65749	0.544269	0.264186	0.472177	0.996267	0.00162444				2.64379	0.852041	0.0695395
1199	3	205816	-0.683637	0.466885	0.33079	0.211015	0.687292	0.162859				2.55047	0.862778	0.0641011
1200	3	206067	2.92274	0.397509	0.400654	-3.3528	0.141156	0.8503				2.53881	0.8641	0.0634361
1201	3	207561	-4.12852	0.200499	0.697887	4.38534	0.395572	0.402775				2.65586	0.850633	0.070258
1202	3	212849	-0.000726284	0.97172	0.012459	0.239907	0.693679	0.158841				2.87316	0.82459	0.0837621
1203	3	213800	0.0283824	0.744091	0.128374	-0.309566	0.69608	0.157341				3.03658	0.804242	0.0946134
1204	3	214267	0.348467	0.944319	0.0248814	5.11052	0.285938	0.543727				3.56252	0.735634	0.133338
1205	3	221442	-0.67589	0.463052	0.33437	-1.01682	0.440813	0.355746				4.3324	0.63179	0.199428
1206	3	221451	6.80977	0.0435746	1.36077	-1.94277	0.29438	0.531091				4.56664	0.600467	0.221511
1207	3	221457	-0.583965	0.832638	0.0795436	-2.322	0.245109	0.610641				4.68085	0.585349	0.232585
1208	3	221462	-0.583965	0.832638	0.0795436	-2.71301	0.200687	0.69748				4.86596	0.561116	0.250947
1209	3	221463	1.52063	0.672081	0.172579	-1.62153	0.514485	0.288627				5.1143	0.529239	0.276348
1210	3	221538	-0.309791	0.897638	0.0468987	-1.54605	0.558426	0.253034				5.48411	0.48338	0.315712
1211	3	221547	0.00672499	0.198186	0.702926	-0.00106988	0.694212	0.158508				5.59566	0.469971	0.327929
1212	3	221554	-0.145987	0.621232	0.206746	-0.171741	0.558436	0.253026				5.88888	0.435752	0.36076
1213	3	221556	-3.23221	0.312562	0.505064	-1.2143	0.406506	0.390933				6.2263	0.398323	0.399765
1214	3	221577	-1.7022	0.15935	0.797647	-0.978937	0.315863	0.500501				6.31009	0.389365	0.409643
1215	3	221615	1.30981	0.36508	0.437612	2.22568	0.394159	0.404329				6.28847	0.391664	0.407086
1216	3	221623	-0.664598	0.813718	0.0895262	-0.978709	0.383527	0.416204				6.38183	0.381803	0.41816
1217	3	221631	-4.51105	0.162872	0.788153	6.859	0.11149	0.952763				6.31389	0.388962	0.410093
1218	3	221655	-0.465568	0.860594	0.0652017	-3.87139	0.103726	0.984111				6.05758	0.416771	0.380102
1219	3	224678	-1.20887	0.762555	0.117729	-0.223311	0.594166	0.226093				5.92518	0.431624	0.364895
1220	3	224747	4.99741	0.141111	0.85044	-3.41173	0.136441	0.865055				5.81234	0.444537	0.352092
1221	3	224779	0.867012	0.821044	0.0856338	-0.217941	0.595281	0.225278				5.44563	0.488052	0.311534
1222	3	224851	0.0726457	0.438043	0.358483	-0.267618	0.961422	0.0170859				5.59583	0.46995	0.327948
1223	3	228715	-4.44345	0.169103	0.771849	-3.9546	0.0985328	1.00642				5.74026	0.452906	0.343992
1224	3	229769	-0.158927	0.249091	0.603643	-0.498737	0.733797	0.134424				5.5935	0.470229	0.32769
1225	3	230230	2.92031	0.397918	0.400207	3.63873	0.53157	0.27444				5.547	0.475795	0.322581
1226	3	231794	-3.09281	0.33313	0.477386	-0.85648	0.980832	0.00840558				5.75057	0.451703	0.345147
1227	3	234082	2.17901	0.534061	0.272409	2.03703	0.884569	0.0532683				5.69866	0.457778	0.339345
1228	3	236639	2.27814	0.514589	0.288539	2.03028	0.886166	0.0524848				5.57668	0.472238	0.325839
1229	3	237218	-4.32253	0.18069	0.743065	-3.68128	0.116409	0.934013				5.4972	0.481796	0.317137
1230	3	237733	-3.33142	0.298444	0.525138	4.95486	0.307547	0.512088				5.18261	0.520614	0.283484
1231	3	237762	-5.06946	0.0382671	1.41717	3.24613	0.205888	0.686368				4.87641	0.55976	0.251998
1232	3	238293	3.31751	0.334486	0.475622	-1.95981	0.292034	0.534567				4.58911	0.597483	0.223674
1233	3	238583	3.53636	0.30249	0.519289	3.41651	0.576193	0.239432				4.39624	0.623217	0.205361
1234	3	238850	-2.6882	0.397652	0.400496	3.32039	0.596026	0.224735				4.39787	0.623	0.205512
1235	3	240102	2.59913	0.454158	0.342793	-3.25742	0.149052	0.826663				4.37236	0.626422	0.203133
1236	3	240992	3.10981	0.366798	0.435574	4.36691	0.398655	0.399403				4.35195	0.629163	0.201237
1237	3	241146	-0.436753	0.946824	0.0237307	-0.377642	0.925153	0.0337866				4.51866	0.606851	0.216918
1238	3	245258	-4.76822	0.140745	0.851568	-1.55913	0.350567	0.455229				4.52043	0.606616	0.217086
1239	3	245505	-4.68552	0.147593	0.830934	-4.87211	0.0539526	1.26799				4.51504	0.607334	0.216572
1240	3	245843	-3.48703	0.27717	0.557254	0.491585	0.7502	0.124823				4.58435	0.598115	0.223215
1241	3	246032	-0.546304	0.84151	0.0749409	-0.866462	0.987866	0.00530178				4.69185	0.583898	0.233663
1242	3	246059	5.35339	0.114334	0.941823	-0.179065	0.603386	0.219405				4.91948	0.554181	0.256349
1243	3	246113	-2.49598	0.430778	0.365746	4.23152	0.421734	0.374961				4.92348	0.553664	0.256754
1244	3	246545	3.52325	0.304347	0.516631	4.08687	0.447237	0.349463				4.9332	0.552409	0.257739
1245	3	246898	3.97454	0.244734	0.611306	-0.417748	0.554433	0.256151				4.71499	0.580852	0.235935
1246	3	247417	3.03087	0.379572	0.420706	-1.87764	0.303468	0.517888				4.5844	0.598108	0.223221
1247	3	253011	-3.27856	0.305912	0.514403	0.672148	0.791613	0.101487				4.20778	0.648582	0.188035
1248	3	253209	-4.32672	0.180279	0.744055	-4.2607	0.08119	1.0905				4.30135	0.635967	0.196566
1249	3	253419	3.66003	0.285341	0.544636	-1.70112	0.329025	0.48277				4.25357	0.642404	0.192192
1250	3	254079	-4.26233	0.186675	0.728914	4.31339	0.407686	0.389674				4.16682	0.654113	0.184347
1251	3	254238	-0.802458	0.781625	0.107002	-2.41744	0.233678	0.631383				4.10303	0.662735	0.17866
1252	3	258267	-2.63416	0.237826	0.623741	0.532315	0.867367	0.0617971				4.078	0.666122	0.176446
1253	3	260439	2.02985	0.564047	0.248685	3.921	0.477533	0.320996				4.1163	0.660942	0.179837
1254	3	262316	2.26698	0.516762	0.286709	-3.30868	0.144767	0.83933				4.02906	0.672744	0.17215
1255	3	263708	-4.06283	0.207553	0.682871	-4.32153	0.0780577	1.10758				3.99899	0.676813	0.169532
1256	3	266726	-0.328091	0.893273	0.0490157	3.64563	0.530214	0.275549				4.02079	0.673863	0.171429
1257	3	266910	-3.22751	0.313242	0.50412	-2.7066	0.201365	0.696016				3.97224	0.680433	0.167214
1258	3	268459	-2.36016	0.455121	0.341873	-0.112602	0.617355	0.209465				3.96634	0.681232	0.166705
1259	3	269549	-0.124861	0.820163	0.0860999	-0.0237047	0.801441	0.0961287				3.98215	0.679093	0.168071
1260	3	271109	1.92619	0.585351	0.232583	-4.18981	0.0849678	1.07075				3.89926	0.690307	0.160958
1261	3	273124	-0.0796912	0.940749	0.0265263	-0.184871	0.862845	0.0640675				3.74133	0.711633	0.147744
1262	3	277624	1.61638	0.65115	0.186319	-3.48209	0.130972	0.882822				3.55392	0.736782	0.132661
1263	3	279324	-0.114932	0.944282	0.0248981	-0.19799	0.599434	0.222258				3.45938	0.749366	0.125306
1264	3	282671	0.703271	0.859643	0.0656821	0.236031	0.692821	0.159379				3.56394	0.735444	0.13345
1265	3	283035	4.5842	0.177958	0.749684	-1.33221	0.386806	0.412507				3.50435	0.743391	0.128782
1266	3	283169	-3.68175	0.252038	0.598533	5.12371	0.284156	0.546443				3.52511	0.740626	0.130401
1267	3	284427	3.33115	0.332431	0.478299	-3.33188	0.142859	0.845092				3.25891	0.775719	0.110295
1268	3	285065	-0.936572	0.750756	0.124501	-0.12428	0.502286	0.299049				3.36892	0.76132	0.118433
1269	3	285155	3.55987	0.299178	0.524071	0.417087	0.733313	0.134711				3.49891	0.744114	0.12836
1270	3	285979	3.58303	0.295939	0.528798	-0.275712	0.58333	0.234085				3.6151	0.728599	0.137512
1271	3	286053	0.321556	0.461348	0.335971	-1.32453	0.388071	0.411089				3.55484	0.73666	0.132733
1272	3	290433	4.8799	0.150936	0.821208	4.06371	0.451399	0.345439				3.35211	0.76353	0.117174
1273	3	290609	5.42503	0.109463	0.960732	-1.45546	0.366848	0.435513				3.21321	0.78165	0.106988
1274	3	290643	0.142005	0.993946	0.00263704	5.78179	0.204647	0.688994				3.10245	0.795882	0.0991512
1275	3	290732	2.91467	0.398867	0.399172	-2.91129	0.180548	0.743406				3.0027	0.808508	0.0923159
1276	3	299920	-3.50173	0.275215	0.560327	-3.77045	0.110316	0.957362				3.09742	0.796525	0.0988008
1277	3	301886	2.83905	0.411735	0.385382	3.54124	0.55093	0.258904				3.01155	0.807395	0.0929138
1278	3	302963	-0.0326991	0.502277	0.299057	0.165691	0.542625	0.2655				2.83119	0.829717	0.08107
1279	3	306150	2.94405	0.393934	0.404576	-0.556338	0.772436	0.112137				2.69022	0.846601	0.072321
1280	3	307578	2.08896	0.552068	0.258007	3.99677	0.463557	0.333897				2.53025	0.865066	0.0629505
1281	3	323652	3.17079	0.357116	0.447191	3.13071	0.63605	0.196509				2.51662	0.866603	0.0621797
1282	3	323783	4.44877	0.191474	0.71789	4.5565	0.367645	0.434572				2.53074	0.865011	0.0629783
1283	3	324114	-2.82296	0.375371	0.425539	-0.345369	0.569071	0.244834				2.49145	0.869423	0.0607688
1284	3	326514	-2.73731	0.389442	0.409557	-4.4299	0.0727212	1.13834				2.45896	0.873032	0.0589696
1285	3	326651	-2.34323	0.458208	0.338938	0.0335312	0.661458	0.179498				2.44577	0.874487	0.0582465
1286	3	327078	0.684501	0.166671	0.77814	-0.343554	0.866139	0.0624125				2.40441	0.879009	0.0560069
1287	3	327397	3.29882	0.337317	0.471962	3.52596	0.553995	0.256494				2.32307	0.88772	0.0517241
1288	3	329898	-2.80492	0.378309	0.422153	-1.25131	0.74534	0.127646				2.58149	0.859238	0.0658865
1289	3	331046	-0.809273	0.608395	0.215814	0.0594279	0.980601	0.00850773				2.48097	0.870592	0.0601855
1290	3	332177	-3.80398	0.237098	0.625072	-5.13481	0.0448547	1.34819				3.00983	0.807612	0.0927973
1291	3	332302	-3.08378	0.223789	0.650162	-0.969072	0.939861	0.0269364				3.48212	0.746347	0.127059
1292	3	332432	0.849819	0.825078	0.0835051	-3.11048	0.161868	0.790839				3.669	0.721366	0.141844
1293	3	332856	-4.88236	0.131698	0.880422	-5.08904	0.0463398	1.33405				3.99763	0.676998	0.169413
1294	3	333254	2.69175	0.437496	0.359025	3.00536	0.663104	0.178418				4.55888	0.601498	0.220766
1295	3	333750	-3.50446	0.274854	0.560898	3.16653	0.628404	0.201761				5.05716	0.536503	0.270428
1296	3	334030	3.02112	0.381169	0.418882	-3.93884	0.0994998	1.00218				5.29909	0.506063	0.295795
1297	3	334391	-1.36701	0.861838	0.0645744	-0.652344	0.508293	0.293886				5.549	0.475555	0.322799
1298	3	334689	-2.04855	0.705433	0.151544	-3.15124	0.158232	0.800706				6.49905	0.369663	0.432193
1299	3	334727	-4.57947	0.156744	0.804809	1.70279	0.964167	0.0158476				7.05714	0.315595	0.500869
1300	3	337727	4.10387	0.229273	0.639648	-0.277449	0.59225	0.227495				7.70734	0.260338	0.584462
1301	3	337732	6.55962	0.0520486	1.28359	0.236842	0.483378	0.315713				7.83466	0.250469	0.601247
1302	3	337756	1.8662	0.59785	0.223408	-0.422094	0.55356	0.256835				7.77813	0.254813	0.593778
1303	3	341290	-1.83314	0.838731	0.0763771	0.418998	0.733745	0.134455				7.6915	0.261587	0.582383
1304	3	342079	0.701307	0.860108	0.0654471	-0.195705	0.599911	0.221913				7.53725	0.274002	0.562246
1305	3	342932	2.86597	0.407127	0.39027	2.84881	0.697519	0.156444				7.41518	0.284151	0.54645
1306	3	343768	-0.958823	0.613797	0.211975	-0.0951889	0.486054	0.313315				7.6768	0.262751	0.580456
1307	3	347727	4.59132	0.177267	0.751372	3.35285	0.589292	0.229669				7.71542	0.259702	0.585524
1308	3	347885	0.430445	0.924662	0.0340168	4.19124	0.428748	0.367798				7.8315	0.25071	0.600829
1309	3	347948	5.28753	0.118961	0.924596	-4.89011	0.0532836	1.27341				7.92696	0.243504	0.613495
1310	3	347964	6.57659	0.0514333	1.28876	-3.29394	0.145989	0.835678				7.96482	0.240692	0.618538
1311	3	347970	4.43652	0.192732	0.715046	-3.29394	0.145989	0.835678				7.99944	0.238144	0.623159
1312	3	348151	-3.13745	0.326452	0.486181	-1.58826	0.346077	0.460827				8.14502	0.22767	0.642694
1313	3	349452	-0.296862	0.852221	0.0694479	-0.347504	0.86206	0.0644628				8.2424	0.220877	0.65585
1314	3	349835	-3.35693	0.294884	0.530349	-4.50156	0.0693597	1.15889				8.34425	0.213952	0.669684
1315	3	350173	0.0140459	0.851804	0.0696605	-0.6294	0.435342	0.36117				8.76231	0.187394	0.727245
1316	3	350260	-3.22407	0.31374	0.50343	-3.4299	0.135012	0.869626				8.87009	0.181017	0.74228
1317	3	354502	1.29953	0.763786	0.117029	2.52158	0.331143	0.479984				9.33726	0.15548	0.808325
1318	3	356381	-0.611273	0.826219	0.0829048	-0.285884	0.581237	0.235646				9.84449	0.131356	0.881551
1319	3	356505	-0.321716	0.307394	0.512304	0.488776	0.749561	0.125193				10.4536	0.106803	0.971415
1320	3	356801	-3.11829	0.329308	0.482398	3.20991	0.619199	0.20817				10.7632	0.0959772	1.01783
1321	3	357699	-2.47576	0.469049	0.328781	1.05373	0.880953	0.0550472				11.2335	0.0814217	1.08926
1322	3	357947	4.26287	0.178786	0.747667	-0.734214	0.271156	0.566781				12.027	0.06137	1.21204
1323	3	358276	-1.07449	0.457909	0.339221	-0.812986	0.950203	0.0221835				12.4658	0.0523485	1.2811
1324	3	358370	0.153533	0.576413	0.239266	0.621839	0.23058	0.637179				12.3572	0.0544588	1.26393
1325	3	358508	-2.87317	0.36727	0.435014	-2.45484	0.229303	0.63959				11.9269	0.0636185	1.19642
1326	3	359498	-5.76746	0.0760088	1.11914	0.256672	0.697396	0.156521				11.7393	0.068045	1.1672
1327	3	359573	1.7402	0.624486	0.204477	2.20698	0.844487	0.0734069				11.7454	0.0678965	1.16815
1328	3	360065	-2.58834	0.414947	0.382007	-0.205258	0.59792	0.223357				11.4807	0.0746093	1.12721
1329	3	360119	-1.69185	0.162624	0.788816	-0.0324317	0.939495	0.0271057				11.3917	0.0769982	1.11352
1330	3	360412	-1.35303	0.299564	0.52351	-0.663242	0.845593	0.0728386				11.2797	0.0801084	1.09632
1331	3	360525	-4.42215	0.0214159	1.66926	2.98373	0.667819	0.175342				11.1769	0.0830594	1.08061
1332	3	360529	-4.42215	0.0214159	1.66926	4.63762	0.354847	0.449959				10.926	0.0906892	1.04244
1333	3	360547	2.45661	0.480484	0.318321	2.98331	0.667912	0.175281				10.6838	0.0986543	1.00588
1334	3	360645	-2.91962	0.359874	0.443849	-4.59105	0.0653419	1.18481				10.5492	0.10335	0.985688
1335	3	360663	-1.01095	0.733803	0.13442	2.70068	0.730663	0.136283				10.4436	0.10717	0.969925
1336	3	360794	-0.632876	0.555514	0.255305	-0.0829473	0.47931	0.319384				10.4182	0.108111	0.966129
1337	3	361195	-2.66234	0.381489	0.418518	-0.267934	0.961748	0.0169389				10.3608	0.110256	0.957599
1338	3	361199	-2.66234	0.381489	0.418518	-0.267934	0.961748	0.0169389				10.2367	0.11503	0.93919
1339	3	361403	-1.12801	0.236532	0.62611	-0.166344	0.948844	0.0228054				7.94783	0.24195	0.616274
1340	3	362531	-1.7109	0.319599	0.495394	-1.40188	0.375445	0.425454				7.08335	0.313208	0.504167
1341	3	362825	-6.31904	0.0523006	1.28149	-4.10257	0.0898115	1.04667				6.24253	0.396577	0.401672
1342	3	362939	0.0249406	0.672729	0.17216	-0.404828	0.646901	0.189162				6.50774	0.368775	0.433239
1343	3	363473	-0.233956	0.911778	0.0401107	0.205797	0.580345	0.236314				7.57997	0.270518	0.567804
1344	3	363629	0.500443	0.637772	0.195335	-0.185891	0.885391	0.0528651				7.39	0.28628	0.543209
1345	3	363731	-0.278849	0.869204	0.0608784	-0.261863	0.951133	0.0217586				7.44514	0.281633	0.550316
1346	3	365946	1.64986	0.217688	0.662165	-0.0226672	0.954123	0.0203954				6.89325	0.330832	0.480392
1347	3	366344	-1.3757	0.867373	0.0617939	-0.565697	0.525097	0.27976				6.73864	0.345695	0.461307
1348	3	366387	-4.35346	0.177672	0.750381	-0.400162	0.557973	0.253387				6.17377	0.404009	0.393609
1349	3	366594	0.988277	0.792729	0.100875	-1.4844	0.362257	0.440984				5.79582	0.446446	0.350231
1350	3	376926	-0.939886	0.603064	0.219636	-2.49297	0.224903	0.648004				5.41323	0.492005	0.30803
1351	3	379982	1.78551	0.61485	0.211231	3.66153	0.527095	0.278111				4.85073	0.563096	0.249418
1352	3	382627	-2.20132	0.615851	0.210524	-2.23823	0.255462	0.592674				4.50344	0.60888	0.215468
1353	3	383126	3.46909	0.312101	0.505704	0.319643	0.71142	0.147874				4.32622	0.632622	0.198856
1354	3	383140	-2.83102	0.374064	0.427054	-2.04026	0.281122	0.551105				4.42023	0.620002	0.207607
1355	3	383141	-1.30516	0.668079	0.175172	4.84565	0.323337	0.490345				4.41648	0.620505	0.207255
1356	3	383262	-0.124905	0.635618	0.196804	-0.379745	0.633445	0.198291				4.31422	0.634235	0.19775
1357	3	385257	-1.37061	0.653778	0.18457	-3.3246	0.143457	0.843279				4.26889	0.640339	0.19359
1358	3	385520	0.221857	0.528033	0.277339	0.22915	0.652	0.185752				4.19392	0.650452	0.186785
1359	3	388139	0.18979	0.982451	0.00768904	0.614351	0.778287	0.10886				4.18916	0.651095	0.186356
1360	3	389949	-5.22543	0.107204	0.969789	-0.343289	0.569494	0.244511				3.98314	0.678958	0.168157
1361	3	390408	-1.10031	0.696494	0.157083	-0.445044	0.698375	0.155911				4.06559	0.667801	0.175353
1362	3	390553	-0.394302	0.336094	0.473539	0.0732233	0.704854	0.151901				4.09287	0.66411	0.17776
1363	3	390847	1.49288	0.678196	0.168645	1.05607	0.881507	0.0547741				4.01191	0.675065	0.170655
1364	3	391299	-4.28981	0.183926	0.735358	-3.32285	0.1436	0.842846				4.11304	0.661383	0.179547
1365	3	392109	-2.63356	0.406909	0.390502	0.0958426	0.662054	0.179107				4.15815	0.655285	0.18357
1366	3	392474	-0.663165	0.456793	0.340281	-1.22056	0.405446	0.392067				4.22975	0.645617	0.190025
1367	3	392703	3.73416	0.275383	0.560063	3.88079	0.485042	0.314221				4.19394	0.65045	0.186786
1368	3	392983	3.19363	0.35353	0.451573	-2.43968	0.23107	0.636257				4.14399	0.657197	0.182304
1369	3	398575	-3.09704	0.332494	0.478217	-0.97378	0.448503	0.348234				3.86787	0.694551	0.158296
1370	3	400253	-1.30183	0.820556	0.0858919	-1.69446	0.330017	0.481464				3.52586	0.740526	0.13046
1371	3	408123	1.33382	0.713647	0.146516	-0.0157935	0.637952	0.195212				3.14746	0.790125	0.102304
1372	3	409880	3.74806	0.273542	0.562976	5.14587	0.281177	0.55102				3.01445	0.807031	0.0931101
1373	3	410093	1.11636	0.763118	0.117408	4.20921	0.42561	0.370988				3.00311	0.808456	0.0923434
1374	3	413277	1.86689	0.597707	0.223512	0.0944055	0.661741	0.179312				3.01008	0.80758	0.0928143
1375	3	414967	1.18031	0.842534	0.0744128	0.168433	0.784424	0.105449				3.10334	0.795769	0.0992128
1376	3	414983	-0.384894	0.770341	0.113317	-0.443725	0.857606	0.0667119				3.12292	0.793268	0.10058
1377	3	415624	3.20054	0.352451	0.452902	2.58845	0.756121	0.121409				2.9192	0.818918	0.0867598
1378	3	416881	3.52636	0.303906	0.517261	2.30998	0.820383	0.0859832				2.83068	0.829779	0.0810377
1379	3	417468	-1.55936	0.398209	0.399889	-0.240504	0.933501	0.029885				2.73939	0.840773	0.0753213
1380	3	419269	-3.16333	0.322619	0.49131	-3.49647	0.129875	0.886474				2.78032	0.83587	0.0778611
1381	3	420780	1.23464	0.806399	0.0934502	0.461899	0.996222	0.00164387				2.57925	0.859495	0.0657566
1382	3	427616	1.45748	0.686028	0.163658	4.94155	0.309443	0.509419				2.472	0.871588	0.0596888
1383	3	427835	3.61135	0.292011	0.5346	-2.93794	0.17796	0.749677				2.23472	0.896895	0.0472583
1384	3	428570	-1.57666	0.996632	0.00146509	-0.334592	0.627609	0.202311				2.23831	0.896529	0.0474356
1385	3	429738	-3.48675	0.277207	0.557196	4.80778	0.328933	0.482893				2.2248	0.897906	0.0467691
1386	3	434730	2.43856	0.483876	0.315266	4.18807	0.429304	0.367235				2.32488	0.887529	0.0518175
1387	3	440870	-0.872125	0.765543	0.11603	-0.719296	0.884535	0.0532851				2.462	0.872696	0.0591368
1388	3	444071	-1.14745	0.724931	0.139703	3.94816	0.472495	0.325602				2.70823	0.844474	0.0734136
1389	3	444950	3.07972	0.371635	0.429883	-2.0716	0.276947	0.557604				2.77336	0.836708	0.0774261
1390	3	448198	2.34483	0.5017	0.299556	-2.20066	0.260202	0.584689				2.71324	0.843881	0.0737188
1391	3	448681	3.05791	0.375167	0.425776	-0.864685	0.468336	0.329443				2.66537	0.84952	0.0708263
1392	3	449614	-1.2962	0.817011	0.0877721	0.467173	0.744652	0.128046				2.58068	0.859331	0.0658394
1393	3	452795	-2.41481	0.445234	0.351412	-0.619508	0.815465	0.0885946				2.42613	0.876642	0.0571778
1394	3	452976	-0.916903	0.565055	0.247909	-0.240362	0.933354	0.0299534				2.44227	0.874872	0.0580557
1395	3	453112	3.75747	0.2723	0.564953	-0.0126768	0.63862	0.194758				2.13438	0.906934	0.0424241
1396	3	454328	3.65275	0.286331	0.543131	2.01087	0.890768	0.0502354				2.09515	0.910743	0.040604
1397	3	457765	3.16496	0.358034	0.446075	-1.28685	0.394315	0.404157				1.9238	0.926571	0.0331212
1398	3	457948	-2.91238	0.361021	0.442468	4.88344	0.317814	0.497827				1.8674	0.93148	0.0308263
1399	3	458417	-1.40496	0.46512	0.332435	0.504845	0.87612	0.0574366				1.73661	0.94226	0.0258292
1400	3	467278	-3.33121	0.298473	0.525095	-1.83987	0.308822	0.510291				1.62599	0.95069	0.0219609
1401	3	467336	-1.78117	0.567106	0.246336	-0.234068	0.591934	0.227727				1.74798	0.941358	0.0262453
1402	3	469397	-0.150663	0.93571	0.0288586	-1.60711	0.343191	0.464464				1.93995	0.925138	0.0337936
1403	3	469807	3.77008	0.270642	0.567604	-2.44834	0.230059	0.638161				1.84974	0.932986	0.0301248
1404	3	471494	-0.553047	0.375878	0.424953	-0.26599	0.876055	0.0574686				1.84806	0.933128	0.0300586
1405	3	471577	2.37004	0.514689	0.288455	-0.194128	0.899021	0.0462303				1.69457	0.94554	0.0243202
1406	3	472007	0.0160553	0.944192	0.0249399	-0.352335	0.857076	0.0669808				1.69376	0.945602	0.0242917
1407	3	472086	-2.89778	0.36334	0.439686	4.4236	0.38922	0.409805				1.52549	0.957783	0.0187327
1408	3	472281	-3.98927	0.215663	0.666224	1.712	0.961965	0.0168406				1.4221	0.9645	0.0156976
1409	3	476185	-3.48026	0.278074	0.555839	3.25193	0.61034	0.214428				1.405	0.965554	0.0152236
1410	3	477318	3.32922	0.332722	0.477919	-1.03649	0.437323	0.359198				1.98847	0.920756	0.0358556
1411	3	477428	-2.80927	0.3776	0.422969	3.65484	0.528404	0.277034				2.03746	0.916221	0.0379996
1412	3	477907	-3.86901	0.22941	0.639387	-0.211422	0.596637	0.22429				1.83861	0.933927	0.0296873
1413	3	477957	4.69403	0.167529	0.775909	-1.00476	0.442959	0.353636				1.83667	0.934091	0.029611
1414	3	478889	3.11277	0.366324	0.436134	4.57322	0.364983	0.437728				1.98049	0.921485	0.0355119
1415	3	480341	3.27782	0.340514	0.467864	5.12992	0.28332	0.547723				2.26267	0.894026	0.0486498
1416	3	480375	5.12564	0.130958	0.882868	5.17953	0.276696	0.557998				2.59925	0.857199	0.0669183
1417	3	489184	-3.73764	0.245127	0.610608	1.76107	0.95024	0.0221667				2.78387	0.835443	0.0780832
1418	3	490879	-2.27099	0.471514	0.326506	4.33888	0.403369	0.394297				3.06299	0.800901	0.0964214
1419	3	491174	-1.49147	0.627702	0.202247	-0.212711	0.596369	0.224485				3.14386	0.790587	0.10205
1420	3	491212	2.78214	0.42158	0.37512	4.30103	0.409788	0.387441				3.15966	0.788557	0.103167
1421	3	493631	0.309954	0.311963	0.505897	-0.137357	0.509675	0.292707				3.31393	0.768538	0.114334
1422	3	495693	-4.15629	0.19757	0.704278	3.81137	0.498156	0.302635				3.7786	0.706609	0.150821
1423	3	500141	0.122218	0.998707	0.000561961	-3.07478	0.165104	0.782242				4.37554	0.625995	0.203429
1424	3	500790	-4.04146	0.209886	0.678016	5.19788	0.274273	0.561817				5.05279	0.537061	0.269977
1425	3	500824	-4.58383	0.156359	0.805878	5.68549	0.215147	0.667264				5.34954	0.499825	0.301182
1426	3	500855	-1.03111	0.486217	0.31317	0.0248218	0.422193	0.374489				6.58921	0.360511	0.443082
1427	3	501133	-4.6907	0.147157	0.83222	3.06564	0.650036	0.187062				7.17824	0.304678	0.516159
1428	3	501455	0.481456	0.652986	0.185096	0.118974	0.791534	0.10153				9.29036	0.157895	0.801632
1429	3	501458	0.481456	0.652986	0.185096	0.210393	0.692235	0.159746				9.42427	0.151086	0.820777
1430	3	501876	-0.704228	0.47716	0.321336	0.0528189	0.724854	0.13975				9.1401	0.165851	0.780282
1431	3	506962	-5.1602	0.11156	0.95249	1.95809	0.903294	0.044171				9.10359	0.167835	0.775116
1432	3	507008	0.373586	0.53639	0.27052	0.208969	0.506161	0.295712				9.0649	0.169961	0.76965
1433	3	507451	-0.356278	0.726604	0.138702	0.111899	0.589702	0.229367				8.43628	0.20785	0.68225
1434	3	510000	0.484494	0.452426	0.344452	-0.787173	0.532846	0.273398				8.21587	0.222711	0.652258
1435	3	510356	2.10987	0.54786	0.261331	3.27846	0.604775	0.218406				8.13182	0.228604	0.640916
1436	3	511284	-0.0838557	0.944726	0.0246941	0.431672	0.602695	0.219902				8.23048	0.221699	0.654236
1437	3	511434	0.416198	0.402655	0.395066	-0.153638	0.935565	0.0289261				8.21892	0.2225	0.652671
1438	3	514084	-0.93956	0.81851	0.0869761	-1.28933	0.72006	0.142631				7.68514	0.26209	0.581549
1439	3	514954	5.93504	0.0793624	1.10039	1.41078	0.96597	0.0150366				7.43719	0.2823	0.549289
1440	3	515234	-3.30441	0.302244	0.519642	5.44375	0.2432	0.614037				7.29685	0.294265	0.531261
1441	3	525612	2.95536	0.392044	0.406665	3.81127	0.498175	0.302618				7.12033	0.309863	0.508831
1442	3	525631	2.93809	0.394932	0.403477	2.77215	0.714604	0.145935				6.92394	0.327938	0.484208
1443	3	536559	-3.30894	0.301605	0.520562	-0.489748	0.540057	0.26756				6.80592	0.339169	0.469584
1444	3	540348	2.10203	0.549436	0.260083	-2.13373	0.268796	0.570577				6.60853	0.35857	0.445426
1445	3	546403	-1.45699	0.635095	0.197161	-2.76636	0.195114	0.70971				6.68357	0.351104	0.454564
1446	3	548019	-1.75265	0.889984	0.0506178	4.79309	0.33112	0.480015				7.04148	0.317028	0.498902
1447	3	549921	-3.83458	0.233458	0.631791	-1.00365	0.443158	0.353442				7.14947	0.307246	0.512514
1448	3	552551	3.3128	0.335199	0.474698	4.67688	0.348757	0.457477				7.37779	0.287317	0.541638
1449	3	552568	-1.64177	0.961304	0.0171391	-0.39797	0.558414	0.253043				7.68733	0.261917	0.581836
1450	3	553066	-4.02828	0.211335	0.67503	-1.42169	0.372253	0.429162				7.7387	0.257879	0.588584
1451	3	553643	-0.464076	0.923806	0.0344195	-0.191125	0.882886	0.0540955				7.7099	0.260136	0.584799
1452	3	553658	0.603028	0.768297	0.114471	0.831673	0.311433	0.506636				7.43995	0.282069	0.549645
1453	3	559390	1.19417	0.745292	0.127674	2.7271	0.724713	0.139834				7.40027	0.28541	0.544531
1454	3	561220	0.314517	0.792373	0.10107	-0.555785	0.348779	0.457449				7.25193	0.298176	0.525527
1455	3	562561	-0.163884	0.250743	0.600771	-0.00438504	0.781891	0.106854				7.17419	0.305039	0.515645
1456	3	563004	-3.45302	0.281729	0.550168	4.19037	0.428901	0.367643				6.69766	0.349714	0.456287
1457	3	563326	-3.44447	0.282883	0.548393	0.890136	0.842395	0.0744842				6.41426	0.378418	0.422029
1458	3	563543	-4.47328	0.166332	0.779025	-1.78576	0.316602	0.499487				5.87693	0.437117	0.359402
1459	3	563545	8.03923	0.0168995	1.77213	-1.61572	0.341877	0.46613				5.23559	0.513971	0.289061
1460	3	563547	-1.43748	0.639296	0.194298	7.18917	0.0909197	1.04134				5.00962	0.542579	0.265537
1461	3	565076	-2.99578	0.347953	0.45848	-0.509638	0.536119	0.270739				4.91029	0.555369	0.255418
1462	3	573820	1.80796	0.655755	0.183258	1.24867	0.647796	0.188562				4.84889	0.563335	0.249233
1463	3	574980	-2.5935	0.413776	0.383235	-3.16106	0.157366	0.80309				4.79693	0.57011	0.244041
1464	3	575407	0.315298	0.952282	0.0212344	-0.145545	0.610414	0.214376				4.85365	0.562716	0.249711
1465	3	575589	4.81091	0.156942	0.80426	-0.715634	0.4962	0.304344				4.83094	0.565672	0.247435
1466	3	575680	3.89629	0.254437	0.59442	-2.0189	0.283991	0.546696				4.99763	0.544117	0.264308
1467	3	576289	2.84646	0.410463	0.386726	-2.0189	0.283991	0.546696				4.99711	0.544183	0.264255
1468	3	578186	-2.42958	0.442583	0.354005	5.06641	0.291955	0.534685				4.71643	0.580663	0.236076
1469	3	586679	-0.276163	0.871742	0.0596119	-0.241465	0.972483	0.0121181				4.83777	0.564783	0.248118
1470	3	589611	-2.73282	0.390188	0.408726	1.47452	0.981216	0.00823545				4.71313	0.581097	0.235751
1471	3	589614	-2.73282	0.390188	0.408726	1.47452	0.981216	0.00823545				4.59155	0.59716	0.223909
1472	3	589957	3.85238	0.259997	0.585032	-1.1288	0.42116	0.375553				4.27925	0.638943	0.194538
1473	3	590480	-3.12068	0.328951	0.482869	-1.32032	0.388766	0.410312				4.09154	0.66429	0.177642
1474	3	591155	-2.45482	0.438075	0.358452	-1.27937	0.395562	0.402786				3.91867	0.687681	0.162613
1475	3	591997	-3.04805	0.339916	0.468628	-2.83596	0.188015	0.725807				3.86262	0.695261	0.157852
1476	3	607664	-0.329674	0.892896	0.0491993	-0.586932	0.520953	0.283202				3.78377	0.705911	0.15125
1477	3	609104	-0.733651	0.7976	0.098215	-2.11276	0.271528	0.566185				3.83071	0.699574	0.155166
1478	3	609332	-2.26394	0.472824	0.3253	2.79446	0.709616	0.148976				3.96112	0.681938	0.166255
1479	3	613024	-2.49784	0.430451	0.366076	-3.12334	0.160714	0.793946				3.93882	0.684956	0.164337
1480	3	616571	-2.48991	0.43185	0.364668	2.06206	0.878645	0.0561865				3.95307	0.683027	0.165562
1481	3	616775	-1.20043	0.381192	0.418856	-0.410041	0.675627	0.170293				4.03288	0.672227	0.172484
1482	3	616951	0.289134	0.321958	0.4922	-0.721699	0.589903	0.22922				4.30701	0.635206	0.197085
1483	3	618447	-1.5128	0.955381	0.0198234	-0.208847	0.901008	0.0452714				4.51031	0.607965	0.216121
1484	3	618708	-0.847003	0.890583	0.0503257	0.256049	0.535999	0.270836				4.47033	0.6133	0.212327
1485	3	620250	0.136448	0.948639	0.0228991	-0.00560513	0.908943	0.0414632				4.34049	0.630703	0.200175
1486	3	620585	-0.587244	0.592817	0.227079	-0.284675	0.775043	0.110674				4.28042	0.638786	0.194645
1487	3	621090	-1.45301	0.635951	0.196576	-2.06544	0.277763	0.556325				4.1968	0.650063	0.187045
1488	3	621168	-2.81589	0.376521	0.42421	-3.22359	0.151932	0.818352				3.93132	0.68597	0.163695
1489	3	622612	-1.55981	0.613156	0.212429	0.20019	0.684904	0.16437				3.85148	0.696767	0.156912
1490	3	622763	-0.959942	0.802821	0.0953812	0.20304	0.51108	0.291511				3.87917	0.693024	0.159252
1491	3	624600	2.06515	0.556877	0.254241	3.99086	0.464637	0.332886				3.77158	0.707555	0.15024
1492	3	636513	-3.3052	0.302134	0.519801	3.95853	0.47058	0.327366				3.72317	0.71408	0.146253
1493	3	637443	-1.32755	0.663174	0.178373	0.7418	0.807754	0.0927208				3.76629	0.708268	0.149802
1494	3	637453	-2.57182	0.41752	0.379322	0.0553767	0.406755	0.390667				3.71946	0.714579	0.14595
1495	3	641556	-0.638085	0.819928	0.0862245	1.17872	0.910609	0.0406683				3.72122	0.714342	0.146094
1496	3	645241	-1.36518	0.86067	0.0651632	-0.591561	0.796352	0.0988951				3.9067	0.689301	0.161591
1497	3	648938	2.39898	0.49136	0.3086	4.32224	0.406183	0.391279				3.71134	0.715672	0.145286
1498	3	651448	-3.07411	0.335956	0.473718	-4.03879	0.0934915	1.02923				4.03023	0.672586	0.172252
1499	3	651993	3.69489	0.280627	0.55187	3.66991	0.525453	0.279466				4.28663	0.63795	0.195214
1500	3	652193	-3.34755	0.296189	0.52843	0.898371	0.844328	0.0734888				4.23512	0.644892	0.190513
1501	3	653336	-4.01725	0.212552	0.672534	-3.91359	0.101066	0.995396				4.21922	0.647037	0.189071
1502	3	654444	2.97266	0.389165	0.409866	0.484367	0.748558	0.125775				4.34537	0.630047	0.200627
1503	3	654452	-0.115883	0.975352	0.0108386	-0.155396	0.51996	0.28403				4.26788	0.640475	0.193498
1504	3	654499	0.108236	0.764292	0.116741	0.676869	0.274409	0.561602				4.14817	0.656633	0.182677
1505	3	654561	-4.91709	0.129036	0.889288	-1.75092	0.321678	0.492578				4.11255	0.661449	0.179504
1506	3	654721	0.00440243	0.933841	0.029727	-1.26916	0.0831892	1.07993				3.86851	0.694465	0.15835
1507	3	654889	-2.74505	0.388157	0.410992	-3.46317	0.132425	0.878029				3.95062	0.683359	0.165351
1508	3	655803	-0.0118471	0.969046	0.0136556	0.471853	0.231089	0.63622				4.13348	0.658619	0.181366
1509	3	657140	-1.64045	0.596189	0.224616	0.343258	0.716704	0.14466				4.81229	0.568104	0.245572
1510	3	660596	-2.63252	0.407085	0.390314	0.0358058	0.416604	0.380276				4.96822	0.547895	0.261303
1511	3	663849	3.5695	0.297829	0.526033	4.51491	0.374315	0.426763				5.48018	0.483855	0.315284
1512	3	664081	-2.22709	0.601243	0.22095	0.30504	0.708158	0.14987				5.97469	0.426031	0.370559
1513	3	664726	4.82375	0.155811	0.807402	-1.18495	0.790114	0.10231				6.28622	0.391903	0.406821
1514	3	669853	0.680385	0.763799	0.117021	-0.13442	0.581648	0.23534				6.5909	0.360341	0.443286
1515	3	670134	0.0145616	0.680772	0.166998	0.0449242	0.874614	0.0581835				6.86073	0.333919	0.476359
1516	3	674515	-0.147251	0.245228	0.61043	-0.653353	0.508099	0.294051				6.60252	0.359174	0.444695
1517	3	674673	-0.364693	0.884553	0.0532764	-0.503611	0.53731	0.269775				6.64903	0.354527	0.450351
1518	3	679453	0.559973	0.853453	0.0688202	0.0810194	0.833884	0.0788941				6.43731	0.376024	0.424785
1519	3	686782	1.65943	0.641827	0.192582	3.6626	0.526884	0.278285				6.3679	0.383264	0.416502
1520	3	688049	-0.565861	0.8369	0.0773262	0.137532	0.671147	0.173182				6.2296	0.397968	0.400151
1521	3	688798	0.726076	0.849728	0.0707201	1.13766	0.539033	0.268385				6.24077	0.396767	0.401465
1522	3	689276	0.205646	0.525988	0.279024	0.832798	0.737612	0.132172				6.07345	0.415013	0.381938
1523	3	689288	2.63572	0.447534	0.349174	3.03464	0.656744	0.182604				5.81709	0.443989	0.352628
1524	3	691216	2.65551	0.443974	0.352643	1.22905	0.922588	0.0349922				5.84756	0.440481	0.356073
1525	3	692735	-0.568198	0.889258	0.0509722	-2.07795	0.276106	0.558925				6.05044	0.417563	0.379278
1526	3	701956	2.71279	0.433761	0.36275	-1.02194	0.439903	0.356643				5.89649	0.434885	0.361626
1527	3	702915	-0.954608	0.611401	0.213674	0.924891	0.110088	0.958262				5.94982	0.428835	0.36771
1528	3	703924	-1.26287	0.582007	0.235072	0.320926	0.287229	0.541772				5.93625	0.430369	0.366159
1529	3	706209	-3.30859	0.301655	0.520489	3.24404	0.611999	0.21325				5.95507	0.428243	0.36831
1530	3	707490	2.19031	0.531823	0.274233	3.7732	0.505446	0.296325				5.79523	0.446515	0.350164
1531	3	708329	-3.22448	0.313681	0.503512	0.68597	0.794809	0.099737				5.69356	0.458377	0.338777
1532	3	708565	-0.311231	0.303387	0.518003	-0.882912	0.999462	0.000233707				5.46788	0.485348	0.313947
1533	3	716786	1.07669	0.772253	0.11224	-3.46771	0.132076	0.879178				5.42245	0.490879	0.309025
1534	3	717683	-4.45473	0.16805	0.774561	7.1907	0.0908323	1.04176				5.48967	0.482706	0.316317
1535	3	717690	0.345981	0.558444	0.253021	-0.172467	0.876891	0.0570543				5.53475	0.477266	0.321239
1536	3	717807	4.1861	0.219811	0.65795	-2.9651	0.175351	0.756093				5.70567	0.456956	0.340126
1537	3	717881	-4.07989	0.205704	0.686756	0.0509915	0.652327	0.185535				5.6778	0.460233	0.337022
1538	3	717928	-0.58667	0.821581	0.0853495	0.1548	0.627033	0.20271				5.82096	0.443542	0.353065
1539	3	718021	-2.27139	0.471439	0.326574	-1.32134	0.388598	0.410499				5.79829	0.446161	0.350508
1540	3	718682	0.367275	0.939806	0.026962	-0.779482	0.926658	0.0330806				5.97839	0.425615	0.370983
1541	3	718856	-2.89338	0.364042	0.438849	-2.28078	0.250166	0.601772				6.05747	0.416783	0.38009
1542	3	719144	3.73058	0.275857	0.559316	-0.398499	0.558308	0.253126				6.28688	0.391833	0.406899
1543	3	719931	2.93792	0.39496	0.403447	-0.200972	0.598813	0.222709				6.38286	0.381695	0.418283
1544	3	721700	-1.57903	0.998159	0.000800402	1.27901	0.934498	0.0294216				6.43404	0.376363	0.424394
1545	3	728498	-0.377518	0.8815	0.0547776	-1.17423	0.413335	0.383698				6.50195	0.369367	0.432542
1546	3	729186	1.34824	0.710405	0.148494	0.0319489	0.418562	0.378241				6.69916	0.349567	0.45647
1547	3	730277	3.81419	0.2649	0.576917	0.126458	0.372171	0.429258				6.6206	0.357363	0.446891
1548	3	730730	5.02124	0.13918	0.856425	-3.38196	0.138808	0.857586				6.30258	0.390163	0.408754
1549	3	731580	4.13832	0.225275	0.647287	2.81962	0.704007	0.152423				6.15337	0.406231	0.391227
1550	3	732070	4.17653	0.220898	0.655808	-3.39497	0.137769	0.860847				5.94329	0.429573	0.366963
1551	3	732074	3.09288	0.369515	0.432368	-3.39497	0.137769	0.860847				5.95105	0.428696	0.36785
1552	3	733530	-2.76937	0.21872	0.660112	0.165157	0.782119	0.106727				6.03688	0.419071	0.377712
1553	3	734294	5.06595	0.135611	0.867705	-3.23837	0.150668	0.821978				5.98783	0.424555	0.372066
1554	3	734311	4.8067	0.157314	0.803232	4.72921	0.340743	0.467574				5.81006	0.4448	0.351835
1555	3	738487	0.60556	0.882843	0.0541164	-1.23773	0.402546	0.395185				5.72135	0.455117	0.341877
1556	3	740898	0.426177	0.925685	0.0335369	0.612663	0.777898	0.109077				5.82083	0.443557	0.35305
1557	3	741574	-0.899779	0.759187	0.119651	4.80969	0.328649	0.483267				6.0345	0.419337	0.377437
1558	3	748658	-2.49067	0.431715	0.364802	-3.19246	0.154618	0.810739				6.11588	0.410335	0.386862
1559	3	749616	0.0032409	0.689586	0.161412	-0.599128	0.703623	0.15266				6.18129	0.403191	0.394489
1560	3	750458	0.236135	0.650308	0.186881	0.152903	0.732611	0.135127				6.23952	0.396901	0.401318
1561	3	750795	0.0526841	0.815618	0.0885134	-0.0076884	0.911312	0.0403331				6.7286	0.346677	0.460075
1562	3	751047	-2.26131	0.582095	0.235006	-1.43975	0.369356	0.432554				6.73285	0.346262	0.460596
1563	3	751533	-1.04893	0.725196	0.139545	-1.3165	0.702179	0.153552				6.74217	0.345351	0.461739
1564	3	751699	0.827436	0.403208	0.394471	0.588382	0.475746	0.322625				6.64124	0.355302	0.449403
1565	3	751821	-0.329035	0.962181	0.0167432	0.0175552	0.759857	0.119268				6.70809	0.348689	0.457562
1566	3	753603	1.3822	0.702796	0.153171	2.23404	0.838141	0.0766829				7.0601	0.315325	0.501242
1567	3	755037	0.46969	0.964787	0.0155688	-1.57684	0.492516	0.30758				7.3375	0.29076	0.536465
1568	3	756863	-2.93126	0.358037	0.446072	-0.0751678	0.625285	0.203922				7.53371	0.274292	0.561787
1569	3	756917	0.112737	0.999012	0.000429287	3.83648	0.493391	0.306808				7.79882	0.253216	0.59651
1570	3	757448	6.92051	0.0402133	1.39563	6.75606	0.118606	0.925894				7.99546	0.238436	0.622629
1571	3	757452	4.09639	0.230149	0.637992	4.36831	0.398419	0.39966				8.19671	0.224044	0.649668
1572	3	757720	1.28158	0.77551	0.110413	0.94006	0.739913	0.130819				8.57523	0.198914	0.701335
1573	3	758258	-3.78041	0.23993	0.619916	0.977867	0.863032	0.0639731				8.78678	0.185929	0.730653
1574	3	758506	-0.77102	0.450071	0.346719	-0.316982	0.689352	0.161559				9.27363	0.158764	0.799248
1575	3	758658	-3.87379	0.228852	0.640445	3.78446	0.50329	0.298182				8.13878	0.228111	0.641853
1576	3	764349	-2.40495	0.447009	0.349684	-0.791838	0.481845	0.317093				6.83811	0.336078	0.47356
1577	3	768517	-2.69827	0.39596	0.402349	-1.73076	0.324639	0.488599				6.05012	0.417599	0.37924
1578	3	768589	4.32661	0.204299	0.689733	5.53448	0.232384	0.633794				5.78912	0.447223	0.349476
1579	3	775383	-2.8227	0.375413	0.425491	-3.54947	0.125896	0.899989				5.59641	0.469882	0.328011
1580	3	776079	-0.302932	0.899275	0.0461075	3.90379	0.480738	0.318091				5.38377	0.495614	0.304856
1581	3	778078	-2.5092	0.428449	0.368101	-2.08974	0.27455	0.561379				5.19169	0.519473	0.284437
1582	3	778903	2.57331	0.458867	0.338314	2.80648	0.706934	0.150621				5.07942	0.533668	0.272729
1583	3	780325	-1.77876	0.873299	0.0588372	-1.0454	0.886384	0.0523781				4.91346	0.554959	0.255739
1584	3	781692	-2.28664	0.468614	0.329185	3.63602	0.532103	0.274004				4.50337	0.60889	0.215461
1585	3	781883	1.90293	0.630836	0.200083	0.242087	0.960454	0.0175235				4.29107	0.637352	0.195621
1586	3	781887	1.90293	0.630836	0.200083	0.242087	0.960454	0.0175235				4.20976	0.648313	0.188215
1587	3	781909	-3.4786	0.278296	0.555493	-2.89695	0.181952	0.740043				4.02395	0.673435	0.171704
1588	3	781928	-3.4786	0.278296	0.555493	-2.86137	0.185471	0.731724				3.8714	0.694075	0.158594
1589	3	781946	-0.254171	0.910923	0.0405182	0.608028	0.776833	0.109673				3.88368	0.692414	0.159634
1590	3	783673	-1.73614	0.576338	0.239323	3.65498	0.528378	0.277055				3.81237	0.702051	0.153632
1591	3	788645	0.0208324	0.976904	0.0101481	-1.38205	0.378658	0.421753				3.79729	0.704086	0.152374
1592	3	788667	0.214925	0.976406	0.0103696	-1.38205	0.378658	0.421753				3.80221	0.703422	0.152784
1593	3	796624	-3.8573	0.230782	0.636799	-0.51062	0.535925	0.270896				3.97114	0.680583	0.167119
1594	3	797660	3.63265	0.289079	0.538984	-3.98251	0.0968376	1.01396				3.87052	0.694193	0.15852
1595	3	803825	-3.80638	0.236811	0.625598	2.24438	0.835718	0.0779403				3.76179	0.708876	0.14943
1596	3	804092	0.0101552	0.684197	0.164819	-0.0250465	0.931073	0.0310162				3.79466	0.704441	0.152155
1597	3	805130	-1.41197	0.89054	0.0503466	-0.314786	0.615251	0.210948				3.39972	0.75726	0.120755
1598	3	810579	1.89357	0.592134	0.22758	5.04838	0.294439	0.531005				3.32278	0.767379	0.11499
1599	3	810782	-1.75564	0.572332	0.242352	-3.58616	0.123196	0.909402				3.1893	0.78474	0.105274
1600	3	812315	-2.69286	0.396868	0.401353	-1.79385	0.315431	0.501096				3.48161	0.746415	0.12702
1601	3	812699	4.11728	0.227711	0.642616	-0.279547	0.582541	0.234674				3.56179	0.735731	0.133281
1602	3	816611	2.16232	0.537376	0.269722	-2.06747	0.277495	0.556745				3.52666	0.740419	0.130522
1603	3	816821	6.53048	0.0531199	1.27474	-2.67818	0.204389	0.689542				3.48904	0.745427	0.127595
1604	3	816822	2.95967	0.391326	0.407462	-2.67818	0.204389	0.689542				3.59724	0.730991	0.136088
1605	3	818649	0.0111309	0.939816	0.026957	0.335811	0.564457	0.248369				3.7897	0.70511	0.151743
1606	3	821575	-4.35702	0.177327	0.751225	1.74743	0.953497	0.0206806				3.75475	0.709825	0.148849
1607	3	822063	3.39499	0.322918	0.490907	-2.96878	0.175	0.756962				3.81591	0.701573	0.153927
1608	3	822411	-2.49619	0.430742	0.365783	-2.82349	0.189273	0.72291				3.94485	0.68414	0.164855
1609	3	825800	-0.524228	0.391625	0.40713	-0.396529	0.666922	0.175925				4.58228	0.59839	0.223016
1610	3	826936	-0.317104	0.895893	0.0477437	-1.59711	0.344719	0.462534				4.95525	0.549565	0.259981
1611	3	827914	1.05949	0.776225	0.110012	-1.6238	0.340648	0.467694				5.28445	0.507882	0.294237
1612	3	829562	3.32394	0.333515	0.476884	2.44225	0.78968	0.102549				5.25518	0.511526	0.291132
1613	3	831268	-0.7418	0.496223	0.304323	-0.192336	0.54135	0.266522				5.69286	0.45846	0.338699
1614	3	831709	-1.5305	0.619377	0.208045	-1.60249	0.343896	0.463573				6.01298	0.421738	0.374957
1615	3	831792	4.67799	0.169023	0.772054	-0.219515	0.594954	0.225516				6.02825	0.420032	0.376717
1616	3	831968	-1.94778	0.766941	0.115238	-3.1663	0.156905	0.804364				6.38384	0.381593	0.4184
1617	3	848519	-0.210011	0.934598	0.0293749	-0.151036	0.932848	0.0301893				7.13871	0.30821	0.511153
1618	3	848530	-2.40346	0.447278	0.349423	-2.81104	0.190535	0.720024				7.74197	0.257623	0.589015
1619	3	848590	-1.49728	0.433517	0.362994	-2.58317	0.214736	0.668096				8.18107	0.225136	0.647555
1620	3	849476	-0.293661	0.29675	0.52761	-0.978753	0.31598	0.500341				8.956	0.176068	0.75432
1621	3	849667	-4.87836	0.132007	0.879402	-2.8474	0.186867	0.728468				8.88289	0.180272	0.744071
1622	3	849683	-2.90341	0.362445	0.440757	0.708403	0.159564	0.797066				9.2409	0.160477	0.794588
1623	3	849850	-2.90341	0.362445	0.440757	0.0829823	0.393102	0.405495				9.12879	0.166464	0.778681
1624	3	850373	-1.11724	0.709803	0.148862	1.98636	0.896581	0.0474107				9.05043	0.170762	0.76761
1625	3	850847	1.49899	0.0125801	1.90032	1.76557	0.0192575	1.7154				8.92657	0.17775	0.75019
1626	3	851156	1.05319	0.777681	0.109199	0.901516	0.114761	0.940205				8.68714	0.191952	0.716806
1627	3	851179	-0.668314	0.45932	0.337885	0.419754	0.249514	0.602905				8.40853	0.209675	0.678454
1628	3	852329	-4.41454	0.171821	0.764924	-4.10318	0.0897771	1.04683				8.16539	0.226235	0.64544
1629	3	853052	-2.21862	0.481291	0.317592	-1.2673	0.397579	0.400577				7.80102	0.253046	0.5968
1630	3	855002	-2.1934	0.48604	0.313328	-0.836161	0.4736	0.324588				7.84001	0.250061	0.601954
1631	3	855107	-1.82913	0.557351	0.253871	-0.962871	0.450465	0.346339				8.15025	0.227301	0.643398
1632	3	857272	0.1243	0.166981	0.777333	0.0319676	0.648219	0.188279				8.10256	0.230685	0.63698
1633	3	865666	-0.357427	0.321305	0.493083	-0.0937414	0.485254	0.314031				8.06365	0.233477	0.631756
1634	3	878720	1.29878	0.721543	0.141738	-0.74836	0.490007	0.309798				8.20022	0.223798	0.650143
1635	3	878750	-0.248675	0.912237	0.0398922	-0.200188	0.545953	0.262845				8.67939	0.192428	0.715732
1636	3	879466	-0.786855	0.519607	0.284325	-0.271838	0.584128	0.233492				9.67646	0.138955	0.857127
1637	3	880143	3.21486	0.350218	0.455661	-2.02507	0.28316	0.547968				9.62123	0.141536	0.849133
1638	3	880902	-1.76859	0.569677	0.244371	-0.374148	0.563228	0.249315				9.72621	0.136666	0.864341
1639	3	880976	5.78816	0.0872459	1.05926	0.0287446	0.647524	0.188744				10.0266	0.123537	0.908202
1640	3	880979	3.81842	0.264354	0.577814	0.0287446	0.647524	0.188744				10.0771	0.121443	0.915626
1641	3	881533	0.0627656	0.98699	0.00568724	-0.419418	0.554097	0.256414				10.1166	0.119825	0.921452
1642	3	881635	3.43886	0.316484	0.499648	3.75879	0.508213	0.293954				10.6033	0.101437	0.993802
1643	3	882386	-1.79995	0.859796	0.0656048	-1.12431	0.831646	0.0800617				11.0414	0.0871056	1.05995
1644	3	882549	-3.4124	0.287241	0.541754	-4.13988	0.0877137	1.05693				11.5834	0.0719343	1.14306
1645	3	883928	-1.74885	0.892419	0.0494311	-0.184447	0.602261	0.220215				11.748	0.0678334	1.16856
1646	3	884399	0.145323	0.993148	0.00298597	-0.939968	0.960336	0.0175769				12.0173	0.0615848	1.21053
1647	3	885207	3.51731	0.283917	0.546808	4.43535	0.0807967	1.09261				12.2787	0.0560317	1.25157
1648	3	887238	-2.10854	0.5022	0.299124	-0.220671	0.594714	0.225692				12.9736	0.0434565	1.36194
1649	3	887819	0.355664	0.757192	0.120794	-0.190475	0.856512	0.0672664				13.7087	0.033065	1.48063
1650	3	888429	-1.78589	0.868751	0.0611049	1.78713	0.944016	0.0250204				14.2469	0.026997	1.56868
1651	3	888900	-0.0794627	0.755189	0.121944	-0.068636	0.759795	0.119303				14.4592	0.0249072	1.60368
1652	3	890218	-0.212589	0.932139	0.0305196	0.000629909	0.776839	0.109669				14.6678	0.023004	1.6382
1653	3	890268	-0.573918	0.603924	0.219017	0.0261913	0.751236	0.124224				15.1553	0.0190829	1.71935
1654	3	890691	-3.83616	0.233271	0.632139	2.64056	0.744266	0.128272				15.9711	0.0139097	1.85668
1655	3	890778	-0.252137	0.91141	0.0402864	3.56929	0.545324	0.263345				16.1457	0.0129927	1.8863
1656	3	890853	-1.62793	0.361292	0.442141	0.995553	0.867204	0.0618786				16.25	0.0124734	1.90401
1657	3	890868	2.52622	0.467523	0.330197	3.7183	0.51603	0.287325				16.0665	0.0134015	1.87285
1658	3	891093	2.10537	0.548764	0.260614	4.07215	0.44988	0.346903				16.2064	0.0126878	1.89661
1659	3	891254	-0.0972791	0.94852	0.0229536	-0.104982	0.618966	0.208333				15.9838	0.013841	1.85883
1660	3	891612	-3.37665	0.292152	0.534392	-0.239065	0.569025	0.244869				16.1061	0.0131957	1.87957
1661	3	891679	-0.00775093	0.923058	0.034771	-0.370042	0.641962	0.192491				15.982	0.013851	1.85852
1662	3	891702	0.960917	0.568513	0.24526	-0.206214	0.792107	0.101216				16.0944	0.0132563	1.87758
1663	3	892045	-0.481397	0.222018	0.653612	0.299785	0.720036	0.142645				16.5131	0.0112497	1.94886
1664	3	892443	0.390205	0.275366	0.56009	-0.513916	0.518229	0.285479				18.0482	0.0061128	2.21376
1665	3	895399	1.18477	0.747439	0.126424	1.05124	0.880365	0.0553373				17.1386	0.00878725	2.05615
1666	3	896996	0.240144	0.970342	0.0130753	0.0617354	0.654652	0.18399				16.8547	0.00983225	2.00735
1667	3	897291	2.01164	0.567763	0.245833	-2.83983	0.187626	0.726707				16.4129	0.0117015	1.93176
1668	3	897781	4.93972	0.111319	0.953431	2.09137	0.425009	0.371602				16.0308	0.0135895	1.8668
1669	3	897786	6.9085	0.0405667	1.39183	6.66663	0.125072	0.902839				15.6192	0.0159503	1.79723
1670	3	897794	-5.03866	0.120049	0.920643	-2.67866	0.204337	0.689653				14.9986	0.0202675	1.6932
1671	3	897800	0.647305	0.0709819	1.14885	-0.159047	0.522054	0.282284				14.8684	0.0213054	1.67151
1672	3	898192	0.0944743	0.174524	0.758146	0.0682902	0.709671	0.148943				14.6147	0.0234752	1.62939
1673	3	898199	-2.85215	0.370648	0.431038	6.55398	0.133604	0.874181				13.7113	0.0330322	1.48106
1674	3	898213	-2.03822	0.515802	0.287517	-0.510288	0.53599	0.270843				12.9457	0.0439068	1.35747
1675	3	901003	-2.50937	0.428419	0.368131	5.25989	0.266191	0.574806				12.3292	0.0550149	1.25952
1676	3	901024	-4.47223	0.166428	0.778774	1.20879	0.917764	0.0372689				10.8548	0.0929688	1.03166
1677	3	901313	2.39858	0.491436	0.308533	3.04421	0.654671	0.183977				9.8382	0.131633	0.880634
1678	3	903040	2.47211	0.477581	0.320953	-4.52746	0.0681765	1.16637				8.90264	0.179128	0.746837
1679	3	907467	2.65548	0.44398	0.352636	3.34931	0.590027	0.229128				7.95521	0.241403	0.617258
1680	3	907766	0.184794	0.375161	0.425783	0.0287779	0.74866	0.125715				7.50533	0.276628	0.558104
1681	3	908156	2.31151	0.508118	0.294035	-2.49076	0.225157	0.647515				7.3496	0.289722	0.538018
1682	3	908590	3.25927	0.343356	0.464255	5.27906	0.263727	0.578846				7.02682	0.318374	0.497062
1683	3	909214	2.62145	0.450111	0.346681	3.0319	0.657338	0.182211				6.73079	0.346463	0.460344
1684	3	910104	1.0541	0.777471	0.109316	-0.555438	0.527106	0.278102				6.45143	0.374563	0.426475
1685	3	916639	-0.107377	0.647685	0.188636	0.475777	0.993635	0.002773				5.89176	0.435424	0.361088
1686	3	916641	-1.14029	0.668104	0.175156	-1.14051	0.279832	0.553102				5.75703	0.45095	0.345871
1687	3	917308	2.42922	0.485637	0.313688	-0.521483	0.53378	0.272638				5.5506	0.475362	0.322975
1688	3	917487	-1.78382	0.566564	0.246751	-0.396835	0.558643	0.252865				5.53921	0.47673	0.321727
1689	3	917529	0.161876	0.570395	0.243824	-0.721883	0.505786	0.296033				5.38572	0.495375	0.305066
1690	3	917814	-2.00266	0.522752	0.281704	4.87409	0.319174	0.495972				5.29274	0.506852	0.295119
1691	3	919244	0.321765	0.306384	0.513734	0.200874	0.584781	0.233007				5.07146	0.534681	0.271905
1692	3	920890	1.9276	0.58506	0.2328	-3.37954	0.139001	0.856981				5.04025	0.538661	0.268684
1693	3	923138	1.87025	0.597002	0.224024	1.87984	0.921907	0.0353131				4.95581	0.549493	0.260038
1694	3	924907	0.0847753	0.785457	0.104878	-0.415297	0.418936	0.377853				4.9241	0.553584	0.256816
1695	3	925302	-3.14883	0.324763	0.488434	0.453492	0.741549	0.12986				4.63632	0.591228	0.228245
1696	3	931312	-4.12492	0.200881	0.697062	-0.0418908	0.632371	0.199028				4.65525	0.588726	0.230086
1697	3	931572	-4.12492	0.200881	0.697062	-0.670898	0.504732	0.296939				4.69802	0.583086	0.234268
1698	3	935750	2.42127	0.487139	0.312347	3.22908	0.61515	0.211019				4.71548	0.580787	0.235983
1699	3	936666	2.60426	0.453227	0.343684	2.09277	0.871385	0.05979				4.60274	0.595676	0.22499
1700	3	938694	0.116851	0.966071	0.0149909	-0.0798897	0.982654	0.00759938				4.39168	0.62383	0.204934
1701	3	943993	-0.0865122	0.760872	0.118689	0.114243	0.665272	0.177001				3.93985	0.684817	0.164426
1702	3	944531	3.19718	0.352975	0.452256	-1.57421	0.348238	0.458124				3.81152	0.702165	0.153561
1703	3	944671	4.47741	0.188554	0.724565	-0.881826	0.465188	0.332371				3.67031	0.72119	0.14195
1704	3	944718	4.27786	0.209589	0.678632	-2.45576	0.229196	0.639792				3.53896	0.73878	0.131485
1705	3	944899	-4.79434	0.138634	0.858131	-1.33006	0.38716	0.41211				3.61767	0.728254	0.137717
1706	3	946197	0.0615197	0.18315	0.737193	-0.516902	0.534684	0.271903				3.65741	0.722923	0.140908
1707	3	949473	2.42777	0.485909	0.313445	4.30817	0.408572	0.388732				3.42996	0.753263	0.123053
1708	3	950974	-1.71362	0.915018	0.0385705	-0.0831755	0.623585	0.205104				3.39715	0.757599	0.12056
1709	3	951306	-0.11854	0.977894	0.00970805	-0.0791092	0.992839	0.00312099				3.88402	0.692368	0.159663
1710	3	951469	-5.32183	0.101014	0.995618	3.54862	0.549453	0.260069				3.83726	0.698689	0.155716
1711	3	951558	-0.463755	0.924076	0.0342923	-0.266768	0.585744	0.232292				3.99548	0.677288	0.169227
1712	3	951689	-5.37352	0.0978145	1.0096	-1.02288	0.439735	0.356809				3.617	0.728343	0.137664
1713	3	953885	4.29659	0.207545	0.682888	-0.503179	0.537396	0.269706				3.45939	0.749365	0.125307
1714	3	953919	3.83083	0.262756	0.580447	3.56059	0.54706	0.261965				3.29119	0.771512	0.112657
1715	3	954246	-0.488651	0.855129	0.0679684	-0.79157	0.481895	0.317048				3.29516	0.770993	0.11295
1716	3	955597	4.90949	0.148414	0.828524	4.26698	0.415614	0.38131				3.27934	0.773058	0.111788
1717	3	955684	1.00578	0.788664	0.103108	-0.413423	0.555302	0.25547				3.27654	0.773423	0.111583
1718	3	956373	-2.75095	0.38718	0.412087	3.86746	0.487545	0.311985				3.16964	0.787274	0.103874
1719	3	958132	-0.784629	0.939706	0.027008	0.0427134	0.65287	0.185173				3.05299	0.802168	0.0957348
1720	3	958385	-0.707648	0.478879	0.319774	-0.37952	0.656029	0.183077				2.98878	0.810254	0.091379
1721	3	960023	2.44616	0.482447	0.31655	0.892531	0.842957	0.0741944				3.01495	0.806968	0.0931436
1722	3	960751	3.30414	0.336509	0.473003	3.3815	0.58338	0.234048				3.01974	0.806366	0.0934679
1723	3	960976	-1.64648	0.594929	0.225535	-3.20719	0.153342	0.814338				2.87374	0.824519	0.0837993
1724	3	964804	2.0693	0.556038	0.254896	-2.2589	0.252879	0.597086				2.85888	0.826339	0.0828417
1725	3	966120	1.63544	0.647015	0.189085	-0.45614	0.546744	0.262216				2.81284	0.831944	0.0799059
1726	3	973373	-1.56164	0.612769	0.212703	-3.13268	0.159881	0.796204				2.78891	0.834836	0.0783989
1727	3	973671	3.32135	0.333906	0.476375	-2.1199	0.270596	0.567679				2.8222	0.830809	0.0804987
1728	3	974429	-4.14615	0.198636	0.701942	3.48118	0.563026	0.249471				2.84198	0.828402	0.0817587
1729	3	974611	3.62941	0.289524	0.538315	0.127825	0.371524	0.430013				2.85942	0.826272	0.0828767
1730	3	975197	-3.53858	0.270356	0.568064	4.46253	0.382822	0.417003				2.853	0.827058	0.0824641
1731	3	975676	-2.34547	0.282485	0.549004	2.23893	0.391191	0.407611				2.82679	0.830251	0.0807906
1732	3	977897	2.4517	0.481406	0.317488	3.7779	0.504546	0.297099				2.82777	0.830132	0.0808527
1733	3	978071	-2.14283	0.495635	0.304838	0.466349	0.744466	0.128155				2.80738	0.832605	0.079561
1734	3	979142	-0.505591	0.851123	0.0700079	-0.545952	0.528966	0.276572				2.76997	0.837115	0.0772151
1735	3	979227	4.20388	0.217804	0.661935	4.89413	0.316263	0.499951				2.75369	0.839065	0.0762044
1736	3	981735	-4.50809	0.163141	0.787436	0.122827	0.667934	0.175266				2.77559	0.836439	0.0775655
1737	3	982396	-4.57524	0.157118	0.803775	4.68825	0.347006	0.459663				2.77313	0.836735	0.0774121
1738	3	982988	-2.02837	0.517723	0.285903	-3.31132	0.144549	0.839985				2.76801	0.83735	0.077093
1739	3	983398	-0.544763	0.400885	0.39698	-0.335261	0.57113	0.243265				2.76506	0.837703	0.0769097
1740	3	988909	-0.487085	0.826046	0.0829959	-0.0274609	0.719588	0.142916				2.73621	0.841152	0.0751255
1741	3	990263	2.48377	0.475404	0.322938	-3.90933	0.101332	0.994253				2.72766	0.842169	0.0746006
1742	3	990489	-1.52427	0.962783	0.0164714	-1.7475	0.322179	0.491903				2.71892	0.843208	0.0740654
1743	3	993451	3.04032	0.378029	0.422475	4.72099	0.341994	0.465982				2.65294	0.850974	0.0700836
1744	3	993530	0.361639	0.616473	0.210086	0.117468	0.893163	0.0490691				2.62325	0.854427	0.0683249
1745	3	1001010	-1.93418	0.536273	0.270614	-3.47376	0.13161	0.88071				2.60299	0.856769	0.0671365
1746	4	92597	2.17352	0.0023517	2.62862	1.37153	0.0463284	1.33415				1.17287	0.978203	0.00957083
1747	4	92612	2.17352	0.0023517	2.62862	1.35891	0.0475644	1.32272				1.18709	0.977517	0.00987549
1748	4	92861	5.64172	0.0957234	1.01898	3.33915	0.59213	0.227583				1.1731	0.978193	0.0095756
1749	4	92865	4.96	0.144184	0.841084	4.52874	0.372089	0.429353				1.26128	0.97375	0.0115526
1750	4	92948	0.584165	0.887937	0.0516176	0.0332081	0.648486	0.188099				1.32344	0.97035	0.0130717
1751	4	92959	0.584165	0.887937	0.0516176	0.705395	0.799307	0.0972863				1.41142	0.96516	0.0154007
1752	4	93326	-0.480314	0.857102	0.0669675	3.35411	0.589033	0.22986				1.59957	0.952608	0.0210858
1753	4	93405	-0.42333	0.241372	0.617314	0.239389	0.834791	0.078422				1.8558	0.932471	0.0303644
1754	4	93478	-0.583197	0.832819	0.0794494	-1.72093	0.32609	0.486663				1.90002	0.92866	0.0321432
1755	4	93544	-0.0667549	0.955851	0.01961	0.719951	0.802682	0.0954566				1.95351	0.923924	0.0343638
1756	4	103987	0.550722	0.734387	0.134075	-0.00179596	0.667566	0.175506				2.42768	0.876473	0.0572617
1757	4	103990	-0.344454	0.807697	0.0927518	-0.728266	0.356609	0.447808				2.68154	0.847623	0.0717971
1758	4	104020	-0.363787	0.789778	0.102495	-0.255193	0.958112	0.0185839				2.82761	0.830152	0.0808426
1759	4	104157	-1.87288	0.548523	0.260805	-0.98297	0.446855	0.349834				3.5457	0.737879	0.132015
1760	4	108553	-1.87339	0.548421	0.260886	-0.0343023	0.45302	0.343882				4.32187	0.633206	0.198455
1761	4	108567	-2.72283	0.391852	0.406878	-0.455119	0.546948	0.262054				5.11984	0.528538	0.276924
1762	4	108814	3.13743	0.362392	0.440822	3.68209	0.523072	0.281439				6.05292	0.417288	0.379564
1763	4	109082	-3.59704	0.262769	0.580426	-2.85473	0.186133	0.730176				7.20329	0.302456	0.519338
1764	4	109090	3.90032	0.25393	0.595287	3.91434	0.478772	0.319872				7.9212	0.243934	0.612728
1765	4	109297	-0.0950556	0.767776	0.114766	0.138226	0.642546	0.192095				8.82224	0.183825	0.735596
1766	4	109302	0.204618	0.540043	0.267572	0.132704	0.571272	0.243157				9.12514	0.166662	0.778164
1767	4	109408	-0.278856	0.669733	0.174098	-0.332787	0.571634	0.242882				8.55008	0.200507	0.697871
1768	4	110012	-0.226753	0.876214	0.0573897	-0.48697	0.72116	0.141968				8.61063	0.196689	0.706221
1769	4	110013	1.13807	0.458945	0.338239	1.50064	0.0665762	1.17668				8.3325	0.214741	0.668085
1770	4	110070	-0.66741	0.755767	0.121612	-0.92935	0.348309	0.458035				8.06144	0.233636	0.63146
1771	4	110442	-0.289456	0.859196	0.0659078	0.848642	0.135638	0.867619				7.60508	0.268487	0.571077
1772	4	110491	-0.720933	0.713063	0.146872	-0.228082	0.56246	0.249909				6.57753	0.361688	0.441666
1773	4	110694	-1.56238	0.612614	0.212813	0.807287	0.135201	0.869019				5.88231	0.436503	0.360013
1774	4	110821	0.0206276	0.976855	0.01017	0.526887	0.281906	0.549896				5.39179	0.494631	0.305719
1775	4	110899	-2.02023	0.519313	0.28457	0.521086	0.75692	0.12095				5.02707	0.540345	0.267329
1776	4	110953	-0.752257	0.5016	0.299643	-0.476468	0.719032	0.143252				4.69321	0.583718	0.233797
1777	4	115195	-0.755091	0.792612	0.100939	-0.761138	0.913792	0.0391527				4.36662	0.627193	0.202599
1778	4	115545	-0.717352	0.801397	0.0961525	-0.366487	0.647731	0.188605				3.82748	0.700009	0.154896
1779	4	115600	6.12555	0.0700105	1.15484	-1.43124	0.370719	0.430955				3.63823	0.725497	0.139364
1780	4	115606	1.1944	0.745239	0.127704	-0.258124	0.586957	0.231394				3.51765	0.74162	0.129819
1781	4	123710	-1.58873	0.607048	0.216777	-1.94891	0.293533	0.532344				3.65368	0.723423	0.140607
1782	4	124528	3.464	0.312837	0.504682	5.52801	0.233143	0.632377				3.71068	0.715761	0.145232
1783	4	124690	0.391473	0.41754	0.379302	0.322147	0.577816	0.238211				3.85699	0.696022	0.157377
1784	4	124797	-2.8203	0.375803	0.425039	-0.298587	0.578629	0.2376				3.91255	0.688509	0.16209
1785	4	137970	-0.115598	0.234969	0.62899	-0.202798	0.598432	0.222985				3.7765	0.706892	0.150647
1786	4	138027	0.0965114	0.995108	0.00212961	-0.136079	0.612405	0.212962				3.61761	0.728262	0.137712
1787	4	138308	-0.620838	0.565243	0.247765	-0.453348	0.576194	0.239431				3.72884	0.713316	0.146718
1788	4	138317	-3.95242	0.219811	0.65795	-0.69888	0.499386	0.301564				3.95247	0.683109	0.16551
1789	4	138491	-0.081632	0.533726	0.272682	-0.159293	0.850495	0.0703281				4.09653	0.663616	0.178083
1790	4	138554	-0.622364	0.437049	0.35947	-1.56722	0.545919	0.262872				4.08702	0.664901	0.177243
1791	4	138623	-1.24074	0.682274	0.166041	-2.92726	0.0710076	1.1487				4.02432	0.673386	0.171736
1792	4	138684	-3.58615	0.264171	0.578115	-3.77597	0.109948	0.958815				4.54053	0.603939	0.219007
1793	4	139051	-0.461478	0.806302	0.0935022	-0.567379	0.77991	0.107955				4.59831	0.596263	0.224562
1794	4	139471	3.36111	0.310403	0.508074	-0.221628	0.890221	0.0505021				4.75037	0.576205	0.239423
1795	4	139736	-1.33625	0.842301	0.0745328	0.10469	0.382563	0.417297				5.03791	0.53896	0.268443
1796	4	140510	0.00486731	0.934254	0.0295351	-0.0364524	0.956218	0.0194432				5.20252	0.518113	0.285576
1797	4	140658	-3.77631	0.240425	0.619021	2.28714	0.825715	0.0831698				5.45921	0.4864	0.313006
1798	4	140703	0.216289	0.667546	0.175519	0.0794156	0.835686	0.0779571				5.73988	0.452951	0.343949
1799	4	140725	-1.33697	0.842756	0.0742982	0.0289589	0.869784	0.0605885				6.14032	0.407657	0.389705
1800	4	140834	2.14376	0.541075	0.266742	2.15176	0.857471	0.0667807				6.44065	0.375678	0.425184
1801	4	140930	-0.405448	0.97325	0.0117756	0.0584665	0.638245	0.195013				6.83401	0.336472	0.473052
1802	4	141720	-4.506	0.163331	0.786931	-1.21081	0.407099	0.3903				7.02261	0.318761	0.496535
1803	4	141896	-0.207295	0.749443	0.125261	0.0224916	0.671842	0.172733				7.08949	0.31265	0.504941
1804	4	142583	-2.98879	0.349036	0.45713	-2.15696	0.260633	0.583971				6.80409	0.339346	0.469358
1805	4	142726	-5.40563	0.0958681	1.01833	-4.07015	0.0916669	1.03779				6.4648	0.373183	0.428078
1806	4	142913	0.152366	0.724233	0.140122	0.755381	0.358388	0.445646				6.54334	0.365147	0.437532
1807	4	142923	2.7792	0.422092	0.374593	-0.894696	0.462832	0.334576				6.62336	0.357086	0.447227
1808	4	143282	1.65918	0.641882	0.192545	0.34288	0.71662	0.144711				6.6528	0.354153	0.45081
1809	4	143562	-0.689922	0.510554	0.291959	-0.191029	0.974679	0.0111384				6.73787	0.345771	0.461212
1810	4	143683	-0.0124356	0.70186	0.153749	-0.0401779	0.73193	0.135531				6.55357	0.36411	0.438767
1811	4	143869	-3.36715	0.148166	0.829251	-1.76991	0.433652	0.362859				6.43458	0.376307	0.424458
1812	4	143886	-4.29785	0.183126	0.73725	-0.0972891	0.78817	0.10338				6.22782	0.39816	0.399943
1813	4	143948	-6.15467	0.0586127	1.23201	-0.927461	0.456865	0.340212				5.06441	0.535579	0.271176
1814	4	144036	-0.846172	0.61678	0.20987	-0.652611	0.56567	0.247437				4.69095	0.584017	0.233575
1815	4	144427	-0.378263	0.996223	0.0016434	0.554298	0.312229	0.505527				4.56318	0.600927	0.221178
1816	4	144434	-0.592698	0.816618	0.0879813	0.118067	0.58421	0.233431				4.5769	0.599105	0.222497
1817	4	145153	-5.86644	0.0712035	1.1475	3.26327	0.607957	0.216127				4.51523	0.607309	0.21659
1818	4	145622	0.157246	0.573731	0.241292	-0.0813241	0.772323	0.112201				4.43488	0.618041	0.208983
1819	4	146241	2.59983	0.454032	0.342913	-3.59836	0.122308	0.912544				4.3765	0.625866	0.203519
1820	4	147600	-1.18984	0.750833	0.124456	-1.86553	0.385705	0.413745				4.37252	0.6264	0.203148
1821	4	147645	4.90801	0.148539	0.82816	-1.30479	0.391335	0.407451				4.35695	0.628491	0.201701
1822	4	147659	1.47075	0.288928	0.539211	0.767702	0.350518	0.45529				4.15308	0.655969	0.183116
1823	4	147669	5.09748	0.133138	0.875698	5.09564	0.287958	0.540671				4.29026	0.637461	0.195547
1824	4	147740	0.440398	0.254027	0.595121	-1.05189	0.881861	0.0545999				4.30517	0.635454	0.196916
1825	4	147762	-4.41294	0.171973	0.76454	4.75907	0.336222	0.473374				4.01839	0.674187	0.17122
1826	4	147902	-0.177527	0.599977	0.221865	0.157306	0.727864	0.13795				4.22895	0.645724	0.189953
1827	4	147913	-0.0311385	0.964409	0.0157389	-0.332663	0.571659	0.242863				4.13921	0.657844	0.181877
1828	4	159572	-0.0178481	0.967603	0.0143026	-0.0842567	0.480029	0.318733				4.11513	0.6611	0.179733
1829	4	172524	1.44171	0.689528	0.161448	-0.303139	0.577696	0.238301				4.15625	0.655541	0.1834
1830	4	172560	0.283509	0.486226	0.313162	-0.207545	0.991981	0.00349663				4.20517	0.648933	0.1878
1831	4	176023	2.47657	0.476747	0.321712	4.88725	0.317261	0.498584				4.29851	0.636349	0.196305
1832	4	176383	-2.28156	0.469554	0.328314	-2.2681	0.251735	0.599056				4.2879	0.637778	0.19533
1833	4	184351	-2.28105	0.469648	0.328228	-0.919133	0.458378	0.338777				4.29009	0.637483	0.195531
1834	4	184582	2.69394	0.437106	0.359413	4.20427	0.426472	0.370109				4.56183	0.601105	0.221049
1835	4	184960	-3.11198	0.330252	0.481155	-0.865652	0.468158	0.329608				4.71051	0.581441	0.235494
1836	4	185300	-0.797716	0.929374	0.0318094	-0.968212	0.449504	0.347267				4.77811	0.572571	0.242171
1837	4	185379	-2.25248	0.474958	0.323345	-2.10851	0.272085	0.565296				4.65404	0.588886	0.229969
1838	4	186298	-1.86294	0.819914	0.0862315	1.57464	0.994825	0.00225331				4.22246	0.646599	0.189365
1839	4	186753	0.174384	0.878984	0.0560188	-0.983933	0.655283	0.183571				3.78551	0.705676	0.151395
1840	4	186940	1.81296	0.609042	0.215353	-0.225551	0.593701	0.226433				3.71008	0.715842	0.145183
1841	4	187495	-1.87675	0.811227	0.0908577	3.28749	0.602886	0.219765				3.67077	0.721128	0.141988
1842	4	188017	3.58386	0.273113	0.563658	2.13826	0.414081	0.382915				3.56185	0.735723	0.133286
1843	4	188719	-2.19435	0.485861	0.313488	-1.58444	0.346664	0.460091				3.40628	0.756395	0.121252
1844	4	189799	0.261237	0.50112	0.300058	-0.0746608	0.765736	0.115921				3.35864	0.762672	0.117662
1845	4	190867	-1.18047	0.74508	0.127797	-1.79856	0.314751	0.502033				3.30294	0.769976	0.113523
1846	4	191167	0.699062	0.255729	0.59222	0.859275	0.132071	0.879194				3.25552	0.776161	0.110048
1847	4	191653	-0.864497	0.561198	0.250884	-0.128025	0.504396	0.297228				2.77078	0.837017	0.0772658
1848	4	191697	3.96888	0.245428	0.610077	6.68499	0.123722	0.907552				2.76095	0.838196	0.0766543
1849	4	193590	-3.97287	0.217503	0.662536	-2.89955	0.181697	0.740651				2.77083	0.837012	0.0772684
1850	4	193594	-3.97287	0.217503	0.662536	-2.89955	0.181697	0.740651				2.82484	0.830488	0.0806666
1851	4	196100	-4.25559	0.187354	0.727338	4.19099	0.428792	0.367753				2.89527	0.821872	0.0851958
1852	4	198374	-1.80792	0.561654	0.250531	-0.242844	0.590116	0.229063				2.9287	0.817741	0.0873842
1853	4	199162	-2.28808	0.468347	0.329432	-2.20883	0.259165	0.586423				2.89516	0.821885	0.0851887
1854	4	201026	-2.28808	0.468347	0.329432	-2.19217	0.261281	0.582892				3.03873	0.803971	0.0947597
1855	4	212923	5.90693	0.0808246	1.09246	3.90404	0.480691	0.318134				3.25215	0.776599	0.109803
1856	4	212987	-0.278803	0.291213	0.535789	0.14976	0.361242	0.442202				3.30222	0.77007	0.11347
1857	4	219653	4.1071	0.228896	0.640362	1.86431	0.925608	0.0335731				3.18016	0.785919	0.104622
1858	4	220552	-2.25171	0.4751	0.323215	-2.6682	0.205458	0.687276				3.10564	0.795476	0.099373
1859	4	221401	-1.36023	0.656038	0.183071	-0.237338	0.591256	0.228224				3.11509	0.794269	0.100032
1860	4	221710	-3.92376	0.223077	0.651546	-2.30068	0.247716	0.606046				3.08216	0.798467	0.0977433
1861	4	227564	-4.10305	0.0857623	1.0667	-3.44052	0.149778	0.824552				3.15611	0.789014	0.102915
1862	4	227937	-3.24869	0.310187	0.508377	-0.531199	0.531866	0.274198				3.23639	0.778646	0.10866
1863	4	228005	-0.428222	0.571368	0.243084	-0.437347	0.592003	0.227676				3.30441	0.769784	0.113631
1864	4	229072	-1.93386	0.775567	0.11038	0.0809808	0.617585	0.209303				3.46694	0.748362	0.125888
1865	4	230653	-3.5267	0.271916	0.565566	2.47201	0.782814	0.106341				3.49472	0.744672	0.128035
1866	4	231543	-0.319252	0.895381	0.0479921	-2.75537	0.196253	0.707184				3.57852	0.733496	0.134602
1867	4	234788	1.65562	0.642651	0.192025	3.85396	0.490088	0.309726				3.66573	0.721806	0.14158
1868	4	236244	2.87034	0.403882	0.393745	0.583191	0.8512	0.0699681				3.75237	0.710146	0.148653
1869	4	238984	-4.35548	0.177476	0.75086	-1.36378	0.381632	0.418355				3.8718	0.694021	0.158628
1870	4	239047	-2.86614	0.368398	0.433682	5.03906	0.295728	0.529107				3.87312	0.693842	0.158739
1871	4	239142	-4.98554	0.123913	0.906881	4.03047	0.457414	0.33969				4.02399	0.67343	0.171707
1872	4	240931	0.293142	0.601848	0.220513	-0.155368	0.937372	0.0280881				4.5829	0.598308	0.223075
1873	4	241092	4.17815	0.189019	0.723494	1.62002	0.543807	0.264555				4.67424	0.58622	0.231939
1874	4	241099	0.301176	0.474585	0.323686	0.308738	0.427267	0.3693				4.74056	0.577492	0.238454
1875	4	241101	5.78401	0.0874779	1.0581	5.97753	0.184465	0.734087				4.76964	0.573679	0.241331
1876	4	242143	-0.799591	0.927895	0.0325014	-0.092304	0.48446	0.314742				4.77639	0.572796	0.242
1877	4	250940	-2.20563	0.483733	0.315394	-0.128858	0.504866	0.296824				4.83187	0.565551	0.247528
1878	4	251435	-4.76472	0.141029	0.850691	-2.49797	0.224331	0.649111				4.75025	0.57622	0.239411
1879	4	251463	-2.75642	0.386275	0.413103	4.40944	0.391564	0.407197				5.07187	0.534628	0.271948
1880	4	251634	-4.05515	0.208389	0.681124	-2.97332	0.174567	0.758039				5.06569	0.535416	0.271309
1881	4	251727	-1.64109	0.961745	0.01694	-0.299844	0.605999	0.217528				5.76039	0.450559	0.346248
1882	4	251988	-1.34579	0.526873	0.278294	-0.41813	0.680859	0.166943				6.08553	0.413677	0.383338
1883	4	251999	-2.13743	0.496667	0.303935	0.342886	0.716621	0.14471				6.99074	0.321705	0.492543
1884	4	252398	3.44596	0.315451	0.501068	-4.99513	0.0495168	1.30525				7.18441	0.304129	0.516941
1885	4	254143	-4.22467	0.190493	0.720121	-2.77269	0.194461	0.711169				7.49361	0.277598	0.556584
1886	4	255724	2.00818	0.56847	0.245293	-1.297	0.392627	0.40602				7.96258	0.240857	0.61824
1887	4	255939	-1.13627	0.718149	0.143785	-0.264284	0.584235	0.233412				8.23958	0.221072	0.655467
1888	4	255960	-0.778627	0.515295	0.287944	-0.75467	0.90926	0.0413118				8.51473	0.202764	0.693008
1889	4	256800	2.86382	0.407493	0.38988	-1.87847	0.303352	0.518054				8.72825	0.189448	0.722511
1890	4	257070	2.04218	0.561538	0.250621	-4.80437	0.0565337	1.24769				8.94816	0.176515	0.753219
1891	4	258855	-2.51408	0.427591	0.368971	-1.45194	0.367409	0.43485				9.41892	0.151353	0.820009
1892	4	259308	-3.35394	0.295299	0.529738	-4.02161	0.0945027	1.02456				9.61927	0.141628	0.84885
1893	4	259589	-1.80993	0.853448	0.0688229	-0.702682	0.498662	0.302194				9.68968	0.138343	0.859041
1894	4	261971	-1.63659	0.356789	0.447588	-1.31172	0.705309	0.151621				9.68413	0.1386	0.858237
1895	4	262379	-3.37631	0.292197	0.534324	-3.9291	0.100102	0.999557				9.18254	0.163569	0.786298
1896	4	264681	-3.76256	0.242089	0.616025	0.00827156	0.643116	0.19171				9.24196	0.160421	0.794739
1897	4	265048	-3.5276	0.271798	0.565753	1.02971	0.875271	0.0578574				9.69001	0.138328	0.85909
1898	4	265402	2.54804	0.463501	0.33395	-4.48997	0.0698946	1.15556				9.87544	0.129996	0.886069
1899	4	265405	4.82	0.15614	0.806485	-4.48997	0.0698946	1.15556				9.93519	0.127408	0.894803
1900	4	267290	-2.88387	0.365559	0.437043	5.12494	0.28399	0.546697				9.76342	0.134975	0.869747
1901	4	267687	0.356631	0.549883	0.25973	0.20689	0.675167	0.170589				9.73921	0.136073	0.866229
1902	4	269095	-3.41783	0.286499	0.542877	-4.10134	0.0898813	1.04633				9.89817	0.129006	0.889389
1903	4	270547	-2.82268	0.375417	0.425486	2.67218	0.737102	0.132473				10.2444	0.11473	0.940325
1904	4	270637	-1.77954	0.872797	0.0590869	0.0716446	0.398676	0.39938				10.804	0.0946264	1.02399
1905	4	273086	-2.11707	0.664653	0.177405	-0.346779	0.568784	0.245053				11.2154	0.0819444	1.08648
1906	4	274879	-3.14955	0.324656	0.488577	-2.22461	0.257173	0.589775				11.9857	0.0622878	1.2056
1907	4	275756	-2.63841	0.392124	0.406577	-2.22461	0.257173	0.589775				12.7358	0.0474292	1.32395
1908	4	276117	-3.84953	0.231695	0.635084	4.40153	0.392876	0.405744				13.7487	0.032573	1.48714
1909	4	276127	-2.28623	0.568327	0.245401	-1.6066	0.523036	0.281468				14.405	0.0254253	1.59473
1910	4	279197	-0.858733	0.881386	0.054834	-1.40677	0.374655	0.426368				16.9358	0.00952209	2.02127
1911	4	282499	-2.34695	0.535459	0.271274	-1.97653	0.334298	0.475866				16.755	0.010227	1.99025
1912	4	282500	-2.20204	0.615442	0.210813	-2.83912	0.187697	0.726542				16.3303	0.0120869	1.91768
1913	4	282524	0.613655	0.550362	0.259352	0.839021	0.166213	0.779335				15.9749	0.0138891	1.85733
1914	4	282871	-4.02395	0.211811	0.674051	3.15866	0.630081	0.200604				14.9789	0.0204215	1.68991
1915	4	282875	-4.02395	0.211811	0.674051	6.60846	0.129423	0.887988				14.8415	0.0215259	1.66704
1916	4	283114	-4.75103	0.142148	0.847261	-3.59147	0.122809	0.910768				14.6309	0.0233305	1.63208
1917	4	283328	-4.66645	0.149208	0.826209	2.79613	0.709243	0.149205				14.4607	0.0248928	1.60393
1918	4	283428	-4.91745	0.129009	0.88938	6.24067	0.159705	0.796681				14.4128	0.0253504	1.59602
1919	4	283433	3.72205	0.276993	0.557532	-0.491552	0.539699	0.267848				14.5802	0.0237853	1.62369
1920	4	283484	-1.20504	0.201904	0.694855	-0.277462	0.759646	0.119389				14.501	0.0245135	1.61059
1921	4	283503	2.33859	0.234702	0.629483	2.88917	0.0265065	1.57665				14.4264	0.025219	1.59827
1922	4	283578	0.257806	0.841549	0.0749204	-0.88691	0.377702	0.422851				14.7812	0.0220282	1.65702
1923	4	283580	-3.12512	0.211299	0.675102	5.44508	0.243039	0.614324				14.4014	0.0254603	1.59414
1924	4	283587	-0.0845119	0.951586	0.0215522	-0.297148	0.578924	0.237378				14.191	0.0275737	1.55951
1925	4	283826	-1.38508	0.469579	0.328291	-0.560813	0.783123	0.10617				14.0382	0.0292124	1.53443
1926	4	284236	-5.33351	0.100284	0.998768	1.93858	0.90793	0.0419477				13.704	0.0331226	1.47988
1927	4	284309	-2.64289	0.054782	1.26136	-5.10322	0.0458754	1.33842				13.1614	0.0405437	1.39208
1928	4	284311	1.5196	0.107682	0.967859	-0.351983	0.657941	0.181813				13.0626	0.0420524	1.37621
1929	4	284664	1.5369	0.668507	0.174894	0.801655	0.821691	0.0852915				11.7706	0.0672873	1.17207
1930	4	285079	-0.0158432	0.968085	0.0140863	-0.0563541	0.629287	0.201151				10.5033	0.104995	0.97883
1931	4	285729	1.36786	0.150069	0.82371	-0.177149	0.871584	0.0596908				10.3303	0.111415	0.953056
1932	4	285754	4.15015	0.223914	0.64992	4.76188	0.3358	0.47392				10.1884	0.116939	0.932042
1933	4	285770	-0.364075	0.789512	0.102641	-0.4894	0.718772	0.143409				10.2721	0.113653	0.944421
1934	4	285794	4.35778	0.200969	0.696872	4.6336	0.355476	0.44919				10.0284	0.123461	0.90847
1935	4	285803	5.28934	0.118832	0.925067	5.42643	0.245305	0.610294				9.92842	0.127699	0.893813
1936	4	285807	0.0936813	0.777649	0.109216	-0.355871	0.853432	0.068831				9.58388	0.143305	0.843738
1937	4	286232	-3.7803	0.0749637	1.12515	-3.40528	0.0258976	1.58674				8.94077	0.176936	0.752183
1938	4	286431	-3.35599	0.295014	0.530158	1.13179	0.899458	0.046019				8.98548	0.174396	0.758463
1939	4	286542	-4.44044	0.169384	0.771128	0.65666	0.213534	0.670534				8.86032	0.181587	0.740915
1940	4	287143	-4.51808	0.162234	0.789859	0.767004	0.813616	0.0895807				8.77328	0.186736	0.728772
1941	4	287185	-0.945297	0.606122	0.21744	-2.60767	0.212032	0.673599				8.67329	0.192803	0.714887
1942	4	287310	-0.899461	0.585491	0.23248	-0.351098	0.453579	0.343347				8.71604	0.190189	0.720815
1943	4	293588	-2.87852	0.366414	0.436028	-0.371002	0.931978	0.0305943				8.89861	0.179361	0.746272
1944	4	293945	-1.17356	0.740852	0.130268	-1.30305	0.196724	0.706144				8.93098	0.177497	0.750809
1945	4	294439	-3.06101	0.230891	0.636594	-2.66278	0.116003	0.93553				9.08008	0.169124	0.771794
1946	4	295297	-2.2994	0.466256	0.331376	-4.41972	0.0732096	1.13543				8.63908	0.194916	0.710152
1947	4	295639	-0.408281	0.748973	0.125534	-0.17674	0.895761	0.0478078				8.43498	0.207935	0.682072
1948	4	296876	-1.37599	0.652607	0.185349	-4.95733	0.050846	1.29374				8.22481	0.222091	0.653468
1949	4	298996	-4.64703	0.150866	0.82141	1.60081	0.988561	0.00499637				8.23947	0.221079	0.655453
1950	4	299224	0.121064	0.410182	0.387024	0.101663	0.677319	0.169207				8.31519	0.215909	0.66573
1951	4	300319	-2.51861	0.426797	0.369779	-1.0389	0.890922	0.0501602				8.64345	0.194645	0.710756
1952	4	300851	-1.55617	0.983388	0.00727523	0.390292	0.260376	0.584399				8.57374	0.199008	0.70113
1953	4	306393	-2.97758	0.350778	0.454967	-1.78543	0.425643	0.370955				8.69879	0.19124	0.718421
1954	4	306875	0.0945049	0.776892	0.109639	-0.302913	0.702134	0.15358				8.98269	0.174554	0.75807
1955	4	308079	3.27052	0.341631	0.466443	4.69677	0.345697	0.461304				8.38159	0.211459	0.674775
1956	4	308496	-0.139054	0.938494	0.0275683	2.28569	0.826054	0.0829916				8.01223	0.237209	0.62487
1957	4	309020	-2.96356	0.352965	0.452269	-4.32561	0.0778509	1.10874				7.61958	0.267319	0.57297
1958	4	309557	3.4112	0.320531	0.49413	-1.20961	0.407303	0.390083				7.08296	0.313243	0.504118
1959	4	310149	-1.68835	0.931272	0.0309236	4.89839	0.315646	0.500799				6.95954	0.324606	0.488644
1960	4	312235	1.74631	0.623184	0.205384	3.63679	0.531953	0.274126				6.90523	0.329701	0.48188
1961	4	317577	1.43586	0.690828	0.16063	-3.47183	0.131759	0.88022				6.99609	0.321209	0.493212
1962	4	322497	0.415367	0.928275	0.0323235	-3.96504	0.097896	1.00924				7.26599	0.296948	0.52732
1963	4	324062	-0.304405	0.300797	0.521727	-0.241078	0.934091	0.0296106				7.26189	0.297305	0.526798
1964	4	329468	-0.968393	0.619253	0.208132	-0.00207414	0.640894	0.193214				7.62382	0.266978	0.573524
1965	4	333699	0.404111	0.409892	0.387331	0.0503215	0.727315	0.138278				7.47646	0.27902	0.554364
1966	4	334313	0.385118	0.421418	0.375287	0.0435527	0.652088	0.185694				7.46384	0.28007	0.552733
1967	4	334850	2.80904	0.416909	0.379959	3.36883	0.585992	0.232109				7.07727	0.31376	0.503402
1968	4	336902	-2.16693	0.49105	0.308874	3.87509	0.486111	0.313265				6.9048	0.329741	0.481827
1969	4	336905	-2.16693	0.49105	0.308874	3.07006	0.649082	0.1877				6.9571	0.324833	0.48834
1970	4	338396	2.26549	0.517053	0.286465	3.0341	0.656861	0.182526				6.94892	0.325597	0.48732
1971	4	339569	1.44661	0.669968	0.173946	-0.206955	0.536956	0.270061				7.15359	0.306876	0.513037
1972	4	340297	3.3769	0.325594	0.487323	-3.61438	0.121151	0.916673				7.18724	0.303878	0.5173
1973	4	340421	-3.03331	0.34217	0.465758	-1.64746	0.337065	0.472287				7.30171	0.293844	0.531883
1974	4	340541	-2.6894	0.39745	0.400717	0.0219995	0.672306	0.172433				8.06105	0.233665	0.631407
1975	4	340547	-2.6894	0.39745	0.400717	0.15706	0.550051	0.259597				8.21062	0.223075	0.651548
1976	4	341347	3.58629	0.295486	0.529463	-3.36799	0.139929	0.854093				8.30006	0.216934	0.663672
1977	4	341364	-4.00044	0.214417	0.668741	-3.40725	0.136795	0.86393				8.548	0.200639	0.697585
1978	4	343070	-4.25283	0.187632	0.726692	4.46237	0.382848	0.416974				8.99146	0.174059	0.759304
1979	4	349646	-0.41359	0.872925	0.0590233	-4.30156	0.0790746	1.10196				8.82134	0.183878	0.735471
1980	4	349650	6.13221	0.0697008	1.15676	0.0644459	0.655239	0.183601				9.16291	0.164621	0.783514
1981	4	349703	-2.60684	0.406422	0.391022	-1.58963	0.532836	0.273407				9.50769	0.146974	0.832759
1982	4	350891	-3.16899	0.321784	0.492435	3.01938	0.660055	0.18042				9.58599	0.143205	0.844042
1983	4	352802	-3.16899	0.321784	0.492435	-1.33658	0.386088	0.413313				9.96075	0.126315	0.898546
1984	4	354500	0.424729	0.699288	0.155344	0.0863361	0.805523	0.0939219				10.0834	0.121182	0.916561
1985	4	356566	-2.10069	0.674318	0.171135	-0.994292	0.372623	0.42873				10.2296	0.11531	0.938135
1986	4	356603	2.2691	0.516349	0.287057	-5.02995	0.048318	1.31589				10.6283	0.100567	0.997543
1987	4	358245	-2.374	0.52113	0.283054	-0.526316	0.527209	0.278017				11.0051	0.0882185	1.05444
1988	4	359072	3.31774	0.334451	0.475667	2.48485	0.779859	0.107984				11.1057	0.085165	1.06974
1989	4	359365	-2.42992	0.442523	0.354064	2.11258	0.866708	0.062127				11.7971	0.0666518	1.17619
1990	4	361014	2.33621	0.503355	0.298125	3.68654	0.522205	0.282159				11.7989	0.0666095	1.17646
1991	4	361091	-1.7185	0.911884	0.0400604	-2.78894	0.19279	0.714915				11.8194	0.0661221	1.17965
1992	4	362556	2.49312	0.473662	0.324531	-0.422786	0.553421	0.256944				11.4874	0.0744313	1.12824
1993	4	362687	-1.08992	0.448068	0.348656	-0.308889	0.748586	0.125758				11.221	0.0817824	1.08734
1994	4	367185	-0.537383	0.843614	0.0738562	-0.450652	0.850577	0.0702861				10.5881	0.101971	0.991524
1995	4	367195	-0.493312	0.37793	0.422588	-1.81662	0.31215	0.505637				10.0231	0.123681	0.907698
1996	4	367246	0.539444	0.898601	0.0464333	3.65681	0.528019	0.277351				9.32598	0.156058	0.806713
1997	4	370553	1.74353	0.623776	0.204972	-3.79183	0.108893	0.962999				8.47209	0.205516	0.687155
1998	4	373829	-1.51788	0.958661	0.0183351	3.40611	0.578324	0.237829				8.24477	0.220714	0.65617
1999	4	374985	-1.50996	0.953548	0.0206576	5.04869	0.294396	0.531069				8.1069	0.230376	0.637563
[truncated: 14,630 more rows]

## Sheet: Basse2014_iHS
ID	CHR	Pos	hapflk	Pvalue	ihs	p-value	log10Pvalue
15972	1	100330	1.21019	0.976378	0.121109	0.421075	0.37564
15616	1	105156	1.58926	0.953346	0.473651	0.252765	0.597283
15244	1	113081	1.96862	0.922562	-0.273876	0.457425	0.33968
15075	1	113096	2.12624	0.90773	-0.273876	0.457425	0.33968
14314	1	114473	2.6351	0.853051	0.296853	0.89848	0.0464918
13686	1	114559	2.94894	0.815228	-0.171468	0.424889	0.371725
12714	1	114724	3.42879	0.753419	-0.753295	0.626829	0.202851
12153	1	115032	3.70092	0.717074	-0.0412912	0.385545	0.413925
11356	1	119966	4.03478	0.67197	-0.0554169	0.389703	0.409266
10962	1	119985	4.18574	0.651557	-0.595845	0.568295	0.245427
10807	1	120746	4.24677	0.643321	-1.86867	0.911232	0.0403711
9775	1	125303	4.67476	0.586151	0.0134533	0.690237	0.161002
10123	1	130339	4.52116	0.606518	-0.0804218	0.933829	0.0297328
9821	1	132574	4.65289	0.589039	0.000771125	0.373324	0.427914
9925	1	136422	4.60618	0.59522	0.280386	0.922716	0.0349319
9862	1	137258	4.63409	0.591524	-0.340607	0.679906	0.167551
9781	1	137599	4.67148	0.586584	-1.7558	0.959326	0.0180339
9475	1	137964	4.80238	0.569398	-0.371335	0.489648	0.310116
9374	1	138823	4.8437	0.564011	0.00616264	0.855683	0.067687
9031	1	139191	5.00777	0.542817	0.0104276	0.797885	0.0980599
8994	1	139192	5.02561	0.540532	-1.39277	0.885874	0.052628
8323	1	141594	5.36724	0.497646	-0.0503871	0.915941	0.0381326
7817	1	141658	5.6707	0.46107	-0.313068	0.470238	0.327682
7360	1	141736	5.90214	0.434241	-0.223076	0.441113	0.35545
4183	1	144746	7.79019	0.253881	-0.301534	0.60269	0.219906
2706	1	144877	9.12308	0.166774	-0.169069	0.796166	0.0989966
2308	1	145227	9.58789	0.143114	0.14459	0.608898	0.215456
2262	1	145515	9.64455	0.140441	-0.10107	0.849862	0.0706517
2191	1	145560	9.73315	0.136349	0.122118	0.993244	0.00294402
2218	1	145682	9.70393	0.137687	0.165064	0.937062	0.0282317
2180	1	148336	9.75046	0.135562	-3.144	0.426685	0.369892
2008	1	148768	9.95312	0.12664	0.276899	0.299164	0.524091
2026	1	149598	9.92907	0.127671	0.0961184	0.8914	0.0499275
2080	1	150409	9.86084	0.130636	-0.0301652	0.382289	0.417608
1889	1	150615	10.1095	0.120115	-0.0899624	0.86427	0.0633506
1526	1	150836	10.5841	0.102113	-0.0112622	0.376796	0.423894
1094	1	155877	11.3623	0.0778053	0.0824965	0.532464	0.27371
957	1	155895	11.7451	0.0679034	-0.0249667	0.670688	0.17348
1779	1	155939	10.2403	0.114891	-0.113479	0.793891	0.100239
4571	1	155977	7.52003	0.275416	0.00294675	0.633429	0.198302
4578	1	155978	7.51729	0.275642	-0.0580063	0.715852	0.145177
4670	1	157806	7.45913	0.280463	0.0584844	0.356951	0.447391
2783	1	161480	9.04174	0.171244	0.0624721	0.935492	0.02896
2407	1	161514	9.46843	0.148897	-0.102118	0.403644	0.394001
2252	1	161523	9.65667	0.139875	-0.130324	0.412207	0.384885
2217	1	161865	9.70412	0.137678	0.302046	0.633503	0.198251
1734	1	162384	10.3063	0.11233	-0.0627186	0.899792	0.045858
996	1	162981	11.622	0.0709528	-0.201034	0.921067	0.0357087
626	1	163071	12.9057	0.0445582	0.401986	0.520912	0.283236
663	1	163080	12.7548	0.0470998	0.86392	0.159954	0.796006
956	1	163145	11.7466	0.0678659	0.452362	0.462531	0.334859
1186	1	163343	11.1981	0.0824437	-2.46557	0.666226	0.176379
1413	1	164024	10.7608	0.0960567	0.481563	0.549509	0.260025
1408	1	164156	10.7711	0.0957145	0.548498	0.552011	0.258052
1572	1	165214	10.5153	0.104562	0.145554	0.878164	0.0564242
1511	1	165588	10.6046	0.101391	0.185795	0.41474	0.382224
1905	1	167312	10.0932	0.120782	0.0545149	0.945954	0.0241301
1361	1	167899	10.8508	0.0930975	0.0473583	0.737179	0.132427
1397	1	174089	10.7817	0.0953634	-0.0529387	0.388972	0.410082
1455	1	178474	10.6922	0.0983695	-0.289922	0.523968	0.280695
1440	1	178512	10.709	0.0977982	-1.64608	0.993782	0.00270908
1616	1	178726	10.4692	0.106232	0.413082	0.937959	0.0278162
1626	1	178748	10.4584	0.106628	0.516663	0.243329	0.613807
1682	1	179264	10.3674	0.110007	-1.2677	0.83324	0.0792301
1677	1	179265	10.3701	0.109907	-0.0667312	0.584109	0.233506
1831	1	179326	10.1859	0.117038	0.200785	0.31855	0.496823
1655	1	179346	10.4102	0.108405	-1.15018	0.186241	0.729925
1692	1	179347	10.3559	0.110442	-1.15018	0.186241	0.729925
1420	1	179952	10.7505	0.0963998	0.59404	0.337415	0.471835
1561	1	179969	10.5316	0.103978	-1.18991	0.0831805	1.07998
2544	1	180034	9.2945	0.15768	0.408769	0.310165	0.508408
2695	1	180054	9.13798	0.165966	-0.344783	0.55385	0.256607
3406	1	180314	8.46053	0.206267	1.42108	0.0986691	1.00582
4295	1	180317	7.71119	0.260035	-0.934399	0.697166	0.156664
5154	1	180328	7.09723	0.311949	1.38595	0.0233408	1.63188
6342	1	180341	6.3959	0.380332	0.344363	0.282653	0.548747
7684	1	180379	5.73673	0.453318	0.0629176	0.355713	0.448901
8184	1	180554	5.44673	0.487919	0.10499	0.344092	0.463325
8327	1	182927	5.36594	0.497806	0.366628	0.559546	0.252164
8862	1	183254	5.08488	0.532973	-3.82336	0.246492	0.608196
9405	1	190390	4.83271	0.565441	-3.30854	0.377212	0.423415
9593	1	190616	4.75304	0.575855	1.95398	0.25084	0.600604
9621	1	190739	4.74003	0.577562	0.0911775	0.966243	0.0149136
9761	1	192084	4.6803	0.585421	-0.357335	0.484945	0.314308
9422	1	193667	4.82277	0.566737	-0.134964	0.747063	0.126643
7744	1	196974	5.70836	0.45664	-0.00955841	0.969621	0.0133981
8197	1	196981	5.43759	0.489031	0.39707	0.927829	0.032532
8529	1	200158	5.25586	0.511441	-1.42515	0.899593	0.0459541
9317	1	205066	4.87236	0.560285	0.239678	0.840352	0.0755386
9286	1	207645	4.88988	0.558012	-0.796775	0.643439	0.191493
9495	1	207736	4.79356	0.57055	0.0638027	0.933744	0.0297724
9523	1	208338	4.78413	0.571784	-2.47883	0.661067	0.179754
8813	1	230483	5.10998	0.529787	0.0888305	0.348527	0.457764
8026	1	230718	5.54025	0.476605	-0.608183	0.572786	0.242008
7870	1	232384	5.6378	0.464961	-0.135786	0.413877	0.383128
7604	1	233535	5.78477	0.447727	0.134399	0.336115	0.473512
6374	1	238688	6.37827	0.382176	-0.216972	0.859444	0.0657823
5699	1	239376	6.7524	0.344353	-0.618107	0.57641	0.239268
5366	1	239972	6.96303	0.32428	-0.160948	0.862385	0.0642987
5533	1	242877	6.83562	0.336317	0.354069	0.280329	0.552332
5981	1	243772	6.5901	0.360422	-0.622817	0.578135	0.237971
6025	1	244720	6.57125	0.362322	0.500876	0.246763	0.60772
6630	1	254582	6.24562	0.396246	-1.55984	0.956933	0.0191185
6634	1	256650	6.24408	0.396411	-0.705411	0.608753	0.215559
6305	1	257463	6.41085	0.378773	-0.13262	0.412909	0.384146
5641	1	263684	6.77645	0.342016	-1.14186	0.781026	0.107335
5678	1	265938	6.76015	0.343599	-0.363502	0.487013	0.312459
5571	1	266480	6.81148	0.338634	0.371602	0.529013	0.276534
6911	1	267467	6.11965	0.409922	-0.0752932	0.883367	0.0538589
7326	1	267883	5.91934	0.432286	-0.486744	0.529331	0.276272
7535	1	268447	5.81992	0.443663	0.206718	0.31701	0.498927
7718	1	269132	5.71718	0.455606	0.00808481	0.371224	0.430364
8538	1	276845	5.25275	0.511829	0.0731008	0.727562	0.13813
8546	1	281975	5.25004	0.512167	0.421218	0.617469	0.209385
9109	1	282004	4.97026	0.547633	-0.402023	0.500041	0.300994
10192	1	282852	4.49236	0.610359	-0.75635	0.62799	0.202047
11452	1	283144	4.00015	0.676656	-0.142943	0.97123	0.0126778
14294	1	291322	2.64569	0.85182	-1.32008	0.855208	0.0679285
14334	1	305289	2.62215	0.854554	-0.919402	0.691231	0.160377
14139	1	307353	2.72408	0.842595	-0.32809	0.475201	0.323123
14374	1	308232	2.59951	0.857169	0.35491	0.57265	0.242111
14617	1	309018	2.43825	0.875314	-0.483808	0.411236	0.385909
14587	1	309042	2.4622	0.872674	0.361773	0.564957	0.247985
14905	1	315855	2.2582	0.894487	-0.166908	0.423472	0.373175
14928	1	316780	2.23972	0.896385	0.0786718	0.351333	0.454281
14873	1	317034	2.27577	0.89267	-0.0869219	0.399076	0.398945
14156	1	320530	2.71502	0.84367	-0.0074884	0.375705	0.425153
14101	1	322714	2.74086	0.840598	0.574614	0.231011	0.636368
13496	1	322715	3.03517	0.80442	0.574614	0.231011	0.636368
13191	1	323801	3.18788	0.784923	-0.721204	0.61469	0.211344
11595	1	330921	3.94313	0.684373	-0.29995	0.465927	0.331682
11084	1	331934	4.14012	0.657721	-0.415174	0.478751	0.31989
8977	1	339436	5.03409	0.539448	-0.117736	0.799978	0.096922
8924	1	339756	5.06261	0.535808	2.96706	0.013147	1.88117
8781	1	340263	5.1263	0.527719	2.97295	0.0130312	1.88502
8677	1	340731	5.17674	0.521353	-0.0433322	0.386144	0.41325
7787	1	345730	5.68385	0.459521	0.280885	0.854775	0.0681482
7108	1	349253	6.02146	0.42079	0.373709	0.551699	0.258298
5838	1	353274	6.67443	0.352007	0.0966272	0.973376	0.0117195
5254	1	353661	7.04211	0.316971	-0.513062	0.538605	0.26873
5220	1	353856	7.06199	0.315153	0.191403	0.320995	0.493502
4855	1	355329	7.31227	0.292931	-0.196582	0.43274	0.363773
4482	1	355708	7.57156	0.271201	-1.83792	0.924312	0.0341815
3852	1	369762	8.06906	0.233087	-0.484649	0.528597	0.276876
3324	1	374504	8.53385	0.20154	0.199258	0.957256	0.0189717
3208	1	379319	8.63486	0.195178	-0.498126	0.533332	0.273002
3236	1	388383	8.60959	0.196754	-0.579149	0.562244	0.250075
3380	1	388752	8.48066	0.20496	0.177701	0.56548	0.247583
3215	1	390140	8.6303	0.195462	-1.23142	0.818098	0.0871946
2862	1	390488	8.95485	0.176133	1.02487	0.150141	0.8235
2383	1	391242	9.49097	0.14779	0.643882	0.216876	0.663788
2508	1	391250	9.33643	0.155523	0.676776	0.210386	0.676983
3694	1	396995	8.20131	0.223723	-1.57339	0.96272	0.0165002
3892	1	397985	8.03081	0.235855	0.328119	0.286571	0.542768
4219	1	398787	7.75529	0.256586	-1.02795	0.734594	0.133952
6710	1	407541	6.21059	0.400018	-0.582994	0.563635	0.249002
7457	1	407719	5.85434	0.439703	0.0368382	0.706006	0.151192
8348	1	408914	5.35261	0.499446	-0.610356	0.573578	0.241407
8818	1	414870	5.10804	0.530033	-0.300179	0.466003	0.331612
9049	1	418468	4.99913	0.543925	-1.17177	0.793357	0.100531
9777	1	423551	4.67409	0.58624	-0.363606	0.487048	0.312428
10379	1	425332	4.41019	0.621348	-0.420609	0.506392	0.295513
10812	1	425503	4.24468	0.643603	-0.112976	0.406928	0.390483
11854	1	446347	3.82943	0.699746	-0.483359	0.528144	0.277247
13199	1	482080	3.18454	0.785354	-0.305754	0.467832	0.32991
13383	1	486920	3.09503	0.796828	-1.23558	0.819833	0.0862746
13840	1	487057	2.86716	0.825326	0.235983	0.988366	0.00508222
14190	1	487131	2.6995	0.845506	-0.294552	0.46416	0.333332
14629	1	489274	2.43107	0.876101	0.500035	0.421423	0.375281
14508	1	495342	2.51309	0.866999	0.333427	0.285286	0.544719
14942	1	495385	2.23158	0.897216	-0.150989	0.847912	0.0716494
15132	1	495388	2.06973	0.913176	-0.150989	0.847912	0.0716494
15641	1	495649	1.55917	0.955468	1.01539	0.143875	0.842015
15159	1	495680	2.0489	0.915146	1.40703	0.0342056	1.4659
15026	1	495698	2.16753	0.903664	1.57831	0.016449	1.78386
15762	1	495709	1.45272	0.962573	1.41107	0.0336473	1.47305
15766	1	495719	1.45094	0.962687	1.12886	0.0967069	1.01454
15680	1	495747	1.5227	0.957973	1.36773	0.0400598	1.39729
15518	1	495778	1.69822	0.945259	2.33367	0.000126179	3.89901
15614	1	495871	1.58989	0.953302	-2.1063	0.811244	0.0908483
15272	1	495927	1.9461	0.924588	2.1258	0.000482429	3.31657
14546	1	495982	2.48832	0.869773	-0.713149	0.611659	0.213491
14390	1	495994	2.58967	0.8583	0.594806	0.17092	0.767208
14207	1	496006	2.68723	0.846954	-4.8285	0.0895987	1.0477
13749	1	496069	2.9162	0.819289	0.033101	0.364096	0.438784
13402	1	496074	3.08466	0.798149	-0.251545	0.450213	0.346582
12896	1	496106	3.33466	0.765821	-0.0547247	0.778083	0.108974
13007	1	496762	3.27792	0.773242	-0.106195	0.404875	0.392679
12947	1	497221	3.30979	0.769079	0.0742775	0.352551	0.452778
12291	1	497317	3.64374	0.724758	0.248414	0.697881	0.156219
10836	1	497462	4.23442	0.644986	-2.9134	0.502026	0.299274
8574	1	497582	5.23737	0.513749	0.151274	0.886545	0.0522993
8580	1	497583	5.23601	0.513919	0.151274	0.886545	0.0522993
8668	1	497589	5.18284	0.520585	0.205863	0.967029	0.0145604
10319	1	497617	4.44063	0.617271	-0.442746	0.666471	0.176219
11676	1	497825	3.90507	0.689521	-0.274184	0.457525	0.339585
12578	1	497883	3.50431	0.743396	-0.0875355	0.757083	0.120856
12994	1	498260	3.28466	0.772363	-3.78273	0.255479	0.592644
13612	1	498264	2.98114	0.81121	-3.78273	0.255479	0.592644
13617	1	498782	2.97781	0.811627	0.153898	0.330893	0.480313
13632	1	499500	2.97184	0.812373	0.00976451	0.860326	0.0653371
14077	1	499556	2.75415	0.83901	-1.93002	0.885216	0.0529508
14159	1	499557	2.71397	0.843794	-1.93002	0.885216	0.0529508
14734	1	499569	2.36336	0.883435	-0.276627	0.458318	0.338833
15336	1	499969	1.88814	0.929694	-0.100647	0.698672	0.155727
15651	1	501008	1.55215	0.955955	-0.260758	0.453181	0.343728
15653	1	501020	1.54917	0.956162	0.341127	0.712895	0.146975
15715	1	501021	1.49479	0.95984	0.388994	0.655204	0.183623
16208	1	501038	0.855776	0.990494	0.478576	0.251672	0.599165
16275	1	501176	0.718985	0.994072	-0.15132	0.41865	0.378149
16237	1	501421	0.802437	0.992008	-0.028289	0.811552	0.0906836
16057	1	501515	1.08213	0.982306	0.789637	0.297221	0.52692
15839	1	501815	1.37341	0.967456	0.888553	0.20531	0.68759
15932	1	501831	1.26008	0.973813	-0.760042	0.393015	0.405591
16138	1	501882	0.966877	0.986837	-0.399583	0.49921	0.301717
16043	1	502128	1.1049	0.981321	-1.76543	0.955211	0.0199007
15860	1	505259	1.34987	0.968837	0.0267081	0.602424	0.220098
16038	1	505527	1.1177	0.980755	-0.0132064	0.832836	0.0794406
16090	1	506015	1.03052	0.984429	-2.71752	0.57116	0.243242
16273	1	506069	0.723408	0.993972	0.225647	0.996324	0.00159962
16377	1	509256	0.425715	0.998629	-0.392309	0.496738	0.303872
16394	1	522573	0.359484	0.999154	-0.940023	0.699396	0.155277
16353	1	527113	0.51705	0.997625	0.444375	0.476475	0.32196
16335	1	527132	0.563136	0.996983	-0.301637	0.46648	0.331167
16328	1	527210	0.587011	0.996613	0.20647	0.317074	0.498839
16279	1	527341	0.702407	0.994439	-0.358193	0.539111	0.268322
15838	1	527758	1.37356	0.967447	-2.8014	0.541007	0.266797
15435	1	527830	1.78293	0.938541	0.564818	0.53194	0.274137
13878	1	528041	2.84955	0.827479	0.429596	0.165971	0.779969
12381	1	528050	3.59299	0.731559	0.200084	0.340477	0.467913
8400	1	528069	5.31959	0.503524	-0.837765	0.344444	0.462882
8628	1	528108	5.20599	0.517678	-0.0919081	0.552424	0.257727
10000	1	528238	4.57709	0.599079	0.659959	0.372751	0.428581
10528	1	528354	4.35311	0.629007	-0.541198	0.658344	0.181547
11633	1	528425	3.92134	0.687321	-1.31372	0.852531	0.0692896
10917	1	528580	4.20099	0.649498	0.397657	0.525568	0.279371
11171	1	528599	4.10531	0.662427	0.417564	0.504338	0.297279
12442	1	528747	3.56675	0.735068	0.166001	0.935837	0.0287996
12728	1	528907	3.42434	0.754007	-4.0799	0.194845	0.710312
13079	1	528983	3.23879	0.778334	0.122736	0.339264	0.469462
13279	1	529055	3.14636	0.790266	0.232708	0.49682	0.303801
13400	1	529065	3.08672	0.797886	-0.0328692	0.93894	0.0273621
13641	1	529194	2.96769	0.812891	-0.175305	0.805238	0.0940755
13856	1	529234	2.86053	0.826137	0.206547	0.883086	0.0539968
14439	1	529279	2.55588	0.862163	0.135814	0.335735	0.474004
14405	1	529297	2.58106	0.859287	0.057779	0.729129	0.137196
14091	1	529404	2.74697	0.839868	-0.0132104	0.377359	0.423245
13949	1	529446	2.81928	0.831164	-0.0444275	0.622052	0.206173
13436	1	529521	3.06776	0.800296	-0.0440615	0.386358	0.41301
13241	1	529666	3.16404	0.787994	0.228151	0.855174	0.0679453
13218	1	529690	3.17578	0.786484	-4.72026	0.101105	0.995225
12771	1	529726	3.39479	0.757911	0.605297	0.940122	0.0268159
12951	1	529754	3.30894	0.769192	0.0150239	0.868827	0.0610667
10940	1	529792	4.19222	0.650682	0.293741	0.903053	0.0442866
10964	1	529794	4.18481	0.651682	0.293741	0.903053	0.0442866
12981	1	529808	3.28982	0.77169	-0.263671	0.454121	0.342828
13380	1	529875	3.0954	0.796782	-0.0444545	0.386474	0.41288
14065	1	529897	2.76023	0.838283	-1.43258	0.902744	0.0444354
13047	1	530002	3.25812	0.775823	-0.0826886	0.673814	0.17146
11714	1	531735	3.88976	0.691591	0.0228234	0.779709	0.108067
9771	1	531752	4.67741	0.585802	-0.376522	0.519287	0.284593
7861	1	531892	5.6437	0.464261	-0.122953	0.998395	0.000697795
4171	1	531894	7.80177	0.252989	-0.082094	0.397631	0.40052
2023	1	531935	9.93146	0.127568	0.361806	0.56492	0.248013
654	1	531963	12.8039	0.0462578	3.59917	0.013993	1.85409
212	1	532054	15.6496	0.0157633	0.085184	0.905699	0.0430162
338	1	532209	14.2937	0.0265217	-0.650784	0.516668	0.286788
664	1	532260	12.7515	0.0471555	-0.164565	0.945208	0.0244728
554	1	532265	13.2472	0.0392741	-3.21409	0.405165	0.392369
291	1	532318	14.6428	0.0232249	-1.23799	0.0261391	1.58271
424	1	532357	13.8146	0.0317772	-0.247091	0.377658	0.422902
1104	1	532447	11.3406	0.0784039	-0.141637	0.671213	0.17314
1136	1	532482	11.2823	0.0800348	-3.89971	0.230208	0.63788
1359	1	532484	10.8567	0.0929065	-0.726263	0.0764314	1.11673
2326	1	532521	9.56506	0.144204	-0.0516712	0.937595	0.0279847
2685	1	532530	9.14731	0.165461	-0.992116	0.0686765	1.16319
2276	1	532598	9.62606	0.141309	-0.870928	0.672178	0.172516
1310	1	532656	10.9552	0.089772	0.0120606	0.863288	0.0638444
1119	1	532753	11.3137	0.0791528	-0.0276812	0.812326	0.0902697
5063	1	532759	7.16496	0.305861	0.793682	0.0383924	1.41576
5077	1	532767	7.15137	0.307076	0.793682	0.0383924	1.41576
1785	1	532799	10.2337	0.115149	0.768048	0.0431364	1.36516
1897	1	532892	10.0987	0.120555	-0.0641369	0.897937	0.0467542
2104	1	532896	9.82961	0.132013	-0.533809	0.365814	0.436739
2447	1	532906	9.42195	0.151201	-5.68536	0.0310312	1.5082
2470	1	532921	9.38993	0.152807	-0.0888616	0.399657	0.398313
3692	1	532976	8.2023	0.223654	-4.59628	0.115699	0.936671
3792	1	532989	8.11216	0.230001	-1.0392	0.0577176	1.23869
4326	1	533003	7.6906	0.261658	0.708499	0.056096	1.25107
6918	1	533044	6.11622	0.410298	-0.579706	0.562445	0.24992
10039	1	533072	4.5603	0.601309	-0.35202	0.545871	0.26291
8584	1	533089	5.23472	0.51408	-0.561721	0.341878	0.466129
9005	1	533106	5.01774	0.54154	-3.32417	0.372704	0.428636
9537	1	533141	4.781	0.572193	-0.103866	0.991766	0.00359094
10749	1	533956	4.26708	0.640583	0.262806	0.843502	0.0739137
11852	1	533997	3.83054	0.699597	-0.620832	0.225865	0.646152
12481	1	534027	3.54685	0.737726	-5.59655	0.0349372	1.45671
12021	1	534053	3.75752	0.709451	-0.998129	0.0228171	1.64174
11122	1	534077	4.12101	0.660305	3.15154	0.035619	1.44832
7325	1	534181	5.91993	0.43222	0.153656	0.729579	0.136928
4944	1	534237	7.25686	0.297745	0.662376	0.0682332	1.166
4347	1	534245	7.66673	0.26355	-1.19443	0.802734	0.0954283
3441	1	534312	8.43053	0.208227	-0.148132	0.484859	0.314385
5941	1	534444	6.61295	0.358128	1.77796	0.313336	0.50399
7390	1	534756	5.88948	0.435684	-4.37474	0.145843	0.836113
8151	1	534777	5.46746	0.485398	-0.118026	0.827965	0.0819882
7608	1	534856	5.78073	0.448196	0.0398463	0.899273	0.0461087
9485	1	534946	4.79922	0.56981	0.508761	0.124958	0.903237
9960	1	535030	4.59299	0.596969	0.19316	0.94824	0.0230819
10003	1	535162	4.57662	0.599141	0.657188	0.214234	0.669112
9411	1	535211	4.82946	0.565865	-0.0709429	0.643371	0.191539
8996	1	535361	5.02298	0.54087	0.0131298	0.547645	0.261501
8218	1	535584	5.42751	0.490261	-2.95998	0.486262	0.31313
8147	1	535598	5.47148	0.484911	-0.27924	0.959388	0.0180055
7733	1	535884	5.71346	0.456041	1.24797	0.0765948	1.1158
7510	1	536003	5.831	0.442385	0.859172	0.223095	0.65151
5546	1	536091	6.82798	0.337049	-0.766973	0.632035	0.199259
2250	1	536106	9.66066	0.139689	1.54759	0.0188558	1.72455
1382	1	536113	10.8073	0.0945168	1.27747	0.0075933	2.11957
1464	1	536150	10.6735	0.0990053	0.909709	0.193157	0.714089
2414	1	536302	9.45279	0.149669	-1.25108	0.826297	0.0828637
2402	1	536312	9.47299	0.148672	-0.483353	0.411664	0.385457
2426	1	536315	9.4372	0.150442	-0.483353	0.411664	0.385457
2360	1	536327	9.52385	0.146189	0.756264	0.293987	0.531672
2131	1	537147	9.79731	0.133451	-0.473636	0.63748	0.195533
2145	1	537267	9.78805	0.133866	0.257044	0.304143	0.516922
2048	1	537427	9.89746	0.129037	-0.0913223	0.685722	0.163852
2331	1	544552	9.55767	0.144558	0.0533806	0.358381	0.445655
2375	1	544931	9.50314	0.147196	3.45202	0.0192656	1.71522
2387	1	545276	9.48585	0.148041	-3.43273	0.342319	0.465569
2434	1	546532	9.42771	0.150914	-0.209278	0.712802	0.147031
2798	1	558278	9.03115	0.171834	0.161943	0.941138	0.0263468
3194	1	558311	8.64828	0.194346	-0.497133	0.532982	0.273287
3395	1	558322	8.47127	0.205569	-2.45008	0.67227	0.172456
3560	1	558337	8.33345	0.214678	-0.664333	0.593435	0.226627
3632	1	563912	8.2594	0.219708	0.292878	0.772757	0.111957
3800	1	563993	8.10879	0.230241	0.476403	0.252154	0.598334
3928	1	564033	8.00635	0.237639	0.11662	0.864688	0.0631408
4040	1	569595	7.91371	0.244493	0.370151	0.247253	0.606858
4076	1	569598	7.88189	0.246885	-0.336624	0.456541	0.340521
8988	2	109623	5.02965	0.540016	5.36252	0.000167633	3.77564
4097	2	109634	7.85874	0.248636	1.77144	0.00661125	2.17972
4187	2	109659	7.78719	0.254113	2.0633	0.00139876	2.85426
6241	2	109729	6.44733	0.374986	1.66163	0.0112263	1.94977
6098	2	109742	6.53537	0.365958	0.375247	0.275304	0.560187
5590	2	109977	6.80065	0.339677	-0.33858	0.478684	0.319951
4236	2	121093	7.74287	0.257553	-3.62529	0.292444	0.533958
3729	2	121133	8.16184	0.226485	-0.466883	0.522387	0.282007
3943	2	121145	7.99012	0.238828	-0.210109	0.437004	0.359515
2335	2	130539	9.55374	0.144747	-3.44909	0.337882	0.471235
2240	2	131830	9.67288	0.139121	-0.787894	0.640031	0.193799
2113	2	137008	9.8203	0.132426	0.406818	0.515741	0.287569
2284	2	140745	9.61669	0.14175	-1.4787	0.922342	0.0351082
2022	2	145709	9.93236	0.12753	-0.294133	0.464023	0.33346
2420	2	152495	9.44703	0.149954	-0.493041	0.531543	0.274462
2507	2	152987	9.33764	0.155461	-0.716576	0.612948	0.212577
2805	2	156957	9.02442	0.172209	-0.339233	0.478901	0.319754
3530	2	158568	8.35943	0.212935	-0.185826	0.923191	0.0347082
4461	2	166372	7.58558	0.270063	-0.0890867	0.735195	0.133598
5381	2	167317	6.95461	0.325065	0.201131	0.960027	0.0177165
5662	2	169541	6.769	0.342739	-2.61124	0.610478	0.21433
6459	2	176730	6.33428	0.386804	-0.227137	0.442405	0.35418
5028	2	178225	7.19087	0.303556	-0.429166	0.50933	0.293
5148	2	179137	7.10045	0.311658	-0.0354093	0.684844	0.164409
5298	2	179265	7.01033	0.319893	-0.175392	0.42611	0.370478
5057	2	180604	7.16967	0.305441	1.42045	0.0987378	1.00552
5940	2	183322	6.61307	0.358116	-0.119108	0.408789	0.388501
6128	2	186872	6.51336	0.368201	-0.628893	0.580362	0.236301
6111	2	188507	6.52389	0.367126	0.0913105	0.68169	0.166413
5746	2	196006	6.72582	0.346949	-0.218633	0.439703	0.356841
5487	2	196007	6.8625	0.333751	-0.218633	0.439703	0.356841
5151	2	196556	7.09898	0.311791	-2.57845	0.622846	0.20562
4078	2	197397	7.88041	0.246996	-0.0343277	0.383505	0.416229
3162	2	198776	8.67387	0.192767	-0.485592	0.490968	0.308947
3200	2	198788	8.64432	0.194592	-0.424622	0.566896	0.246497
2965	2	198839	8.84953	0.182219	-0.803052	0.295766	0.529051
2138	2	199406	9.79298	0.133645	-0.158667	0.947363	0.0234834
2042	2	200552	9.90261	0.128814	0.498576	0.531038	0.274874
2099	2	200872	9.8355	0.131752	0.246728	0.699944	0.154937
2126	2	201764	9.80606	0.133061	0.021421	0.696911	0.156823
2371	2	207266	9.505	0.147105	0.299907	0.419374	0.377399
3322	2	216389	8.54212	0.201013	-0.0298278	0.942939	0.0255165
3046	2	217337	8.78227	0.186198	0.0166617	0.995818	0.00182002
3053	2	222175	8.77591	0.186579	-0.233263	0.83514	0.0782407
3031	2	239666	8.79997	0.185144	0.187082	0.322126	0.491975
3111	2	239783	8.71911	0.190002	-0.467595	0.522635	0.281801
3386	2	240371	8.47761	0.205158	-1.04156	0.740097	0.130712
3965	2	241628	7.97174	0.240181	-0.365931	0.48783	0.311732
6005	2	242237	6.58185	0.361252	0.0173307	0.368579	0.433469
8172	2	263210	5.45252	0.487213	-0.191424	0.431121	0.365401
8155	2	271860	5.46521	0.485671	-0.040466	0.925995	0.0333915
8261	2	272601	5.40332	0.493218	1.16804	0.601038	0.221098
8434	2	272982	5.30152	0.505762	1.15621	0.131194	0.882086
8387	2	273884	5.33031	0.502198	-1.18564	0.799094	0.097402
8895	2	275582	5.0719	0.534625	-0.51445	0.539096	0.268334
10093	2	277675	4.538	0.604275	1.03501	0.0914257	1.03893
10532	2	278104	4.35243	0.629098	-0.570692	0.559191	0.25244
10728	2	278191	4.27668	0.639289	1.07919	0.142066	0.847509
10922	2	278215	4.1985	0.649834	-0.064349	0.392347	0.40633
11432	2	278236	4.00672	0.675767	0.727684	0.35372	0.451341
11815	2	278285	3.84483	0.697666	1.14093	0.0159721	1.79664
12701	2	278297	3.43501	0.752595	-5.02026	0.0718171	1.14377
13305	2	278302	3.13582	0.791617	-1.06474	0.749494	0.125232
13573	2	278306	2.99641	0.809297	0.191523	0.768622	0.114287
13788	2	278324	2.8983	0.821498	-0.298077	0.465314	0.332254
14412	2	282070	2.57739	0.859708	0.155727	0.447321	0.34938
14885	2	283210	2.27044	0.893223	-0.600639	0.570038	0.244096
15479	2	284121	1.73306	0.942541	-0.0199115	0.379303	0.421014
15397	2	285924	1.82541	0.935035	-0.194869	0.432202	0.364313
15433	2	285968	1.78323	0.938517	-0.0934403	0.401032	0.396822
15993	2	286645	1.17936	0.977892	-4.6055	0.11456	0.940966
16246	2	290589	0.780497	0.992586	0.108466	0.988877	0.00485779
16156	2	290643	0.940293	0.987775	-1.28564	0.840747	0.0753345
16161	2	290673	0.937295	0.987878	0.153431	0.952261	0.0212441
16228	2	290741	0.827456	0.991317	-3.38757	0.354763	0.450062
16194	2	291057	0.884983	0.989599	-0.0158569	0.378126	0.422363
16166	2	291403	0.924568	0.988311	-0.817776	0.169578	0.770629
16121	2	291894	0.990644	0.985964	-0.226262	0.573165	0.24172
16260	2	292034	0.745103	0.993465	-2.33005	0.719807	0.142784
16290	2	292095	0.683829	0.994833	-0.55126	0.552207	0.257898
16319	2	292181	0.616894	0.996112	-1.23059	0.817752	0.0873782
16352	2	292183	0.520344	0.997582	-0.377836	0.517881	0.28577
16359	2	294544	0.498052	0.997862	0.812385	0.185115	0.732559
16292	2	294782	0.681015	0.994892	-0.425127	0.507942	0.294186
16235	2	295150	0.805169	0.991934	0.442393	0.478506	0.320112
16141	2	296030	0.965453	0.986888	-0.52242	0.541922	0.266064
16158	2	297022	0.93836	0.987841	-1.40936	0.892899	0.0491977
15910	2	297309	1.29142	0.972129	-0.229842	0.687629	0.162646
15791	2	299375	1.4267	0.964214	0.0995546	0.34558	0.461452
15439	2	299429	1.7799	0.938788	-0.0550268	0.90986	0.0410253
14934	2	301540	2.23628	0.896736	-0.258639	0.452497	0.344384
11345	2	304549	4.03791	0.671546	0.0723408	0.353089	0.452116
9410	2	306239	4.82977	0.565824	0.0987681	0.88794	0.0516165
8255	2	306274	5.40693	0.492777	-0.590253	0.534055	0.272414
8630	2	309319	5.20459	0.517854	0.164352	0.437829	0.358695
8903	2	309334	5.06844	0.535065	-0.8904	0.679807	0.167614
9185	2	309386	4.93266	0.552479	0.593442	0.358403	0.445628
9345	2	309395	4.86208	0.56162	-0.662745	0.263827	0.57868
9910	2	310644	4.61274	0.59435	-1.67604	0.993409	0.00287196
9829	2	310824	4.64949	0.589487	0.0121451	0.370061	0.431726
9805	2	311372	4.65919	0.588207	-0.363083	0.486873	0.312584
9920	2	311373	4.60786	0.594998	-1.35599	0.870332	0.0603152
9824	2	311390	4.65207	0.589147	0.802019	0.286696	0.542578
10001	2	311475	4.57699	0.599092	0.258377	0.46637	0.331269
10007	2	311729	4.57471	0.599395	-0.341089	0.557945	0.253408
10161	2	311807	4.50415	0.608786	-0.873522	0.673193	0.171861
10323	2	311817	4.43949	0.617424	0.590603	0.227691	0.642654
10148	2	311881	4.50967	0.60805	0.461702	0.264547	0.577497
9702	2	314746	4.71012	0.581493	-0.00529339	0.681255	0.16669
8363	2	315938	5.34625	0.500231	-2.0233	0.845908	0.0726768
7472	2	317675	5.8455	0.440718	-0.271363	0.456611	0.340454
6421	2	317786	6.3589	0.384209	-2.50415	0.651264	0.186243
5572	2	318444	6.81102	0.338678	0.393084	0.530508	0.275308
5396	2	319096	6.93949	0.32648	0.759988	0.194599	0.710859
5006	2	320620	7.20495	0.302309	-0.528761	0.544175	0.264262
5046	2	320647	7.17721	0.304769	-0.257805	0.798829	0.0975463
4888	2	320846	7.29286	0.29461	0.643522	0.915953	0.038127
4989	2	320861	7.22087	0.300903	-0.15302	0.419174	0.377605
5095	2	320921	7.13761	0.308309	0.831461	0.176506	0.753241
5278	2	320966	7.02559	0.318488	-0.321678	0.473079	0.325066
5263	2	322398	7.03519	0.317605	-0.589909	0.593413	0.226643
5459	2	322430	6.8817	0.331926	-0.898056	0.682816	0.165696
5982	2	322746	6.58965	0.360467	0.808337	0.189054	0.723414
6190	2	324133	6.47646	0.371982	-0.947749	0.702464	0.153376
6538	2	324381	6.29017	0.391482	-1.98732	0.861031	0.0649814
7348	2	335198	5.90702	0.433686	-2.09402	0.816354	0.0881214
7904	2	339959	5.61511	0.467655	-0.0557513	0.712735	0.147072
9055	2	344316	4.99623	0.544297	-2.4619	0.667657	0.175446
9605	2	346718	4.74863	0.576434	-0.330633	0.50309	0.298354
10066	2	347275	4.54958	0.602734	-0.892215	0.68052	0.167159
10871	2	348732	4.21985	0.646953	-1.09843	0.763222	0.117349
11217	2	348817	4.08859	0.664689	-2.49463	0.654941	0.183798
11399	2	361271	4.01931	0.674063	-0.0747176	0.884118	0.0534899
11518	2	362529	3.97258	0.680387	-0.244901	0.44808	0.348644
11394	2	365713	4.02212	0.673683	1.02316	0.150401	0.822748
8865	2	366771	5.08348	0.533151	0.193059	0.948091	0.02315
9006	2	367259	5.01769	0.541546	0.558107	0.234473	0.629907
8740	2	367358	5.14505	0.525349	-1.40447	0.890826	0.0502073
9008	2	367530	5.0149	0.541904	-0.0708199	0.394269	0.404208
9279	2	371009	4.89083	0.557889	-0.165202	0.59058	0.228722
9850	2	372053	4.64098	0.590613	-0.775274	0.635202	0.197088
9206	2	372250	4.92265	0.553771	-0.282196	0.763167	0.117381
9196	2	372420	4.9278	0.553106	0.375847	0.670864	0.173366
8537	2	372540	5.2536	0.511723	-2.02562	0.844934	0.0731772
8394	2	372606	5.32574	0.502764	0.305403	0.629558	0.200965
7698	2	372738	5.72922	0.454196	-0.287963	0.506256	0.29563
4724	2	373459	7.40516	0.284997	-4.28531	0.15959	0.796993
4396	2	373683	7.62791	0.266651	0.679774	0.209802	0.678191
4143	2	373697	7.81821	0.251726	-0.303107	0.60088	0.221212
4205	2	373912	7.7664	0.255722	-0.894926	0.267829	0.572142
4298	2	373975	7.70689	0.260373	0.121107	0.64056	0.19344
4439	2	374018	7.59985	0.268909	-0.0704593	0.918752	0.0368018
4349	2	374023	7.6628	0.263862	-2.92568	0.497845	0.302906
4019	2	374062	7.93018	0.243263	0.309725	0.879597	0.0557162
4280	2	374197	7.71798	0.259501	-0.104467	0.704003	0.152425
4062	2	374366	7.89463	0.245925	0.328589	0.286457	0.542941
4642	2	375496	7.48022	0.278708	-0.602511	0.570719	0.243578
5594	2	375922	6.7978	0.339953	-0.652265	0.206705	0.684649
5864	2	376222	6.65563	0.353871	-0.0576953	0.715422	0.145438
6339	2	378496	6.39683	0.380235	0.0906252	0.348032	0.45838
6795	2	378576	6.1763	0.403734	-2.46916	0.664829	0.17729
6942	2	379046	6.10471	0.411563	-0.39207	0.87172	0.059623
8142	2	379328	5.47529	0.484448	0.115504	0.341227	0.466957
8614	2	379763	5.21313	0.516783	0.0794139	0.351127	0.454535
9147	2	382789	4.95377	0.549756	0.0429108	0.361324	0.442103
10449	2	387596	4.38256	0.625053	-3.02494	0.464733	0.332796
10839	2	389315	4.23255	0.645239	0.172568	0.325941	0.486861
10701	2	398187	4.28875	0.637664	-0.131074	0.683901	0.165007
11577	2	400954	3.94889	0.683593	-0.302252	0.466682	0.330979
12238	2	405079	3.66787	0.721517	-0.354951	0.484147	0.315023
12189	2	410162	3.6892	0.71865	-1.73782	0.967004	0.0145716
13576	2	414616	2.99589	0.809363	-0.119314	0.992183	0.00340818
13626	2	414955	2.97428	0.812067	0.274717	0.666	0.176526
13585	2	415166	2.99319	0.809701	0.734521	0.310714	0.50764
13902	2	415173	2.84201	0.828399	-0.174626	0.425871	0.370722
14236	2	415491	2.6762	0.848251	0.496971	0.424353	0.372272
14191	2	415659	2.69937	0.845521	-1.35525	0.87002	0.0604705
14402	2	416191	2.58363	0.858993	-0.676689	0.598024	0.223282
14666	2	417203	2.40768	0.878653	-0.0737831	0.923779	0.034432
15094	2	419715	2.11115	0.909198	-1.52915	0.943835	0.0251039
15144	2	423435	2.06263	0.913849	-0.16591	0.423162	0.373493
15177	2	427933	2.03702	0.916263	0.129861	0.337338	0.471934
14969	2	430175	2.20975	0.899432	-0.0423098	0.385844	0.413588
13648	2	437954	2.96363	0.813398	-0.0535356	0.911814	0.0400937
12899	2	438323	3.33308	0.766028	-0.0346364	0.803482	0.0950239
12684	2	438700	3.44185	0.751689	-0.529286	0.288777	0.539438
12450	2	438899	3.56271	0.735609	-0.178593	0.427107	0.369463
12138	2	454617	3.70693	0.716266	-0.0797371	0.396926	0.40129
9532	2	465223	4.78293	0.571941	-0.150616	0.959676	0.0178755
8260	2	468251	5.40341	0.493207	0.00271633	0.809248	0.0919185
7226	2	470013	5.97055	0.426497	0.0587639	0.923896	0.0343769
5897	2	470259	6.63419	0.356005	0.581063	0.348325	0.458015
4941	2	470260	7.25766	0.297675	-0.981238	0.71582	0.145196
3756	2	470577	8.14051	0.227989	-0.424101	0.824492	0.0838135
3934	2	470675	7.99856	0.238209	-0.155743	0.954356	0.0202898
3884	2	470738	8.04179	0.235058	-0.66837	0.197358	0.704744
5294	2	471188	7.01364	0.319588	-0.00814421	0.971484	0.0125644
5649	2	472093	6.77342	0.342311	0.0701294	0.353703	0.451361
6059	2	472513	6.55323	0.364144	-0.0348658	0.936316	0.0285776
7105	2	480927	6.02305	0.420613	0.22207	0.863013	0.0639826
8897	2	483877	5.07165	0.534657	-0.232208	0.444021	0.352597
10087	2	486131	4.54004	0.604004	-0.0891522	0.399744	0.398218
12622	2	498095	3.47678	0.747056	0.229714	0.311087	0.507118
13838	2	499282	2.86763	0.825268	-0.290814	0.615089	0.211062
14224	2	499412	2.68087	0.847701	0.20392	0.753018	0.123195
14437	2	499661	2.55655	0.862086	1.22525	0.122007	0.913615
14743	2	499889	2.35804	0.884005	-0.0604694	0.391197	0.407604
15001	2	500418	2.18118	0.902304	-0.948145	0.702622	0.153278
15116	2	501415	2.08586	0.911635	-2.35368	0.710356	0.148524
15246	2	501530	1.96722	0.922689	-0.77291	0.21643	0.664682
15260	2	501972	1.95377	0.923901	-0.74909	0.359652	0.444118
15368	2	502708	1.85459	0.932574	0.717448	0.324281	0.489079
15682	2	503169	1.51989	0.958162	0.25176	0.293488	0.53241
15745	2	503292	1.47322	0.961254	-0.489416	0.663522	0.178145
15751	2	503316	1.46323	0.961899	0.202447	0.754867	0.122129
15593	2	503877	1.60944	0.951896	0.176415	0.787766	0.103603
15478	2	506253	1.73432	0.942441	1.25814	0.11781	0.928816
15449	2	506635	1.76083	0.940329	0.0555315	0.357778	0.446387
15523	2	510407	1.69279	0.945677	-0.464542	0.521572	0.282686
15608	2	511004	1.59665	0.952818	0.208837	0.810051	0.0914877
15454	2	512104	1.75794	0.940561	0.016436	0.996116	0.00169027
15498	2	515383	1.7188	0.943661	-0.105699	0.782801	0.106348
15360	2	516865	1.86133	0.932	0.086409	0.904095	0.0437858
15237	2	517300	1.97339	0.92213	-2.23576	0.757936	0.120367
14791	2	517408	2.32582	0.887429	0.403766	0.519004	0.284829
12341	2	518117	3.61476	0.728644	0.584166	0.508635	0.293594
12310	2	518118	3.63221	0.726305	0.639396	0.445168	0.351476
12579	2	519453	3.50345	0.74351	-0.983174	0.716595	0.144726
12206	2	519457	3.68256	0.719544	-0.334689	0.957367	0.0189215
11606	2	520765	3.93805	0.685059	0.0734914	0.474658	0.323619
10693	2	523681	4.29158	0.637283	0.229055	0.721696	0.141646
11486	2	525229	3.98451	0.678773	-0.45845	0.519453	0.284453
10418	2	525547	4.39545	0.623324	0.0836484	0.349956	0.455986
10674	2	529198	4.29986	0.636169	0.0587122	0.356888	0.447469
10641	2	529709	4.31075	0.634702	-0.0513588	0.914667	0.038737
10575	2	546511	4.33394	0.631583	0.137091	0.973638	0.0116026
11605	2	548937	3.93844	0.685006	-0.857127	0.666791	0.17601
12353	2	549049	3.60775	0.729583	0.15379	0.951791	0.0214583
12716	2	550122	3.42808	0.753513	1.1864	0.127113	0.895812
13176	2	550704	3.19458	0.784059	0.338743	0.715815	0.145199
14180	2	551816	2.70415	0.844957	-0.0719023	0.642824	0.191908
14441	2	551941	2.55563	0.862191	-1.45077	0.910465	0.0407366
14947	2	552330	2.22769	0.897612	-1.37559	0.878607	0.0562054
15389	2	554110	1.83574	0.934169	-0.215818	0.43881	0.357723
15804	2	558953	1.41307	0.965058	0.070662	0.924736	0.0339823
15809	2	559329	1.40699	0.965432	-0.12484	0.410534	0.386651
16081	2	560046	1.04187	0.983975	-2.39729	0.693029	0.159248
16386	2	578884	0.39701	0.998876	-0.878757	0.675241	0.170541
16391	2	579813	0.368841	0.999089	-0.759397	0.629149	0.201246
16408	2	580721	0.32817	0.999349	-0.671987	0.257356	0.589466
16344	2	582202	0.540689	0.997308	-1.67635	0.993277	0.00292955
16332	2	582922	0.567914	0.996911	-0.689905	0.245126	0.61061
16277	2	582928	0.708394	0.994308	0.275153	0.665476	0.176867
16287	2	583192	0.687508	0.994757	0.435522	0.952172	0.0212846
15974	2	583978	1.20468	0.976653	-1.20601	0.807536	0.0928379
15544	2	584837	1.67187	0.947272	0.0904717	0.737966	0.131963
15463	2	587696	1.74993	0.941202	-3.16265	0.420894	0.375827
15320	2	590906	1.90577	0.928157	-3.46592	0.333355	0.477092
13415	2	596218	3.07761	0.799045	0.279782	0.298445	0.525135
10223	2	605425	4.48147	0.611812	0.358441	0.279287	0.55395
9057	2	605645	4.99577	0.544355	0.409997	0.512353	0.29043
8441	2	608123	5.29746	0.506266	-0.765324	0.631406	0.199691
7519	2	608254	5.82753	0.442785	0.307881	0.291503	0.535357
7065	2	608258	6.0485	0.417779	0.307881	0.291503	0.535357
6685	2	608790	6.22135	0.398857	-0.303943	0.599919	0.221908
6586	2	611935	6.26394	0.394282	-0.00280351	0.374353	0.426718
6687	2	615318	6.22018	0.398983	-0.907784	0.686646	0.163267
7207	2	617457	5.98075	0.42535	-0.379153	0.516473	0.286952
6935	2	617482	6.10836	0.411161	-0.167283	0.765166	0.116245
5784	2	617743	6.7044	0.349051	-0.408382	0.485747	0.31359
5715	2	617782	6.74489	0.345086	0.337779	0.284236	0.54632
6168	2	618400	6.49339	0.370244	0.319898	0.612646	0.212791
6088	2	619030	6.54019	0.365467	-4.19976	0.173638	0.760356
5614	2	619131	6.7884	0.34086	-0.0597935	0.903619	0.0440147
4681	2	623146	7.45564	0.280755	-0.36516	0.48757	0.311963
2565	2	629066	9.27572	0.158655	-0.208191	0.436398	0.360118
1653	2	629375	10.4134	0.108289	0.0177147	0.696076	0.157343
2148	2	629996	9.78477	0.134013	-2.00743	0.852572	0.0692688
2153	2	630135	9.78022	0.134218	-2.00743	0.852572	0.0692688
2356	2	630150	9.52584	0.146093	0.546814	0.554103	0.256409
2871	2	630290	8.94677	0.176594	0.649719	0.433827	0.362684
2999	2	630420	8.82701	0.183543	-0.484222	0.323723	0.489826
2958	2	630545	8.8589	0.18167	-0.437778	0.362507	0.440684
2978	2	630710	8.83964	0.182799	-1.06242	0.748552	0.125778
2980	2	630726	8.83838	0.182874	-1.2436	0.0377851	1.42268
2990	2	630737	8.83128	0.183292	0.260113	0.952652	0.0210657
3101	2	631092	8.72488	0.189652	-0.202575	0.423955	0.372681
2681	2	631190	9.1527	0.165171	-0.24917	0.375574	0.425305
5565	2	636529	6.81444	0.338349	-3.41413	0.347409	0.459159
6343	2	637335	6.39585	0.380337	0.547463	0.236726	0.625755
6801	2	640960	6.17481	0.403896	0.0184925	0.368248	0.43386
7034	2	641228	6.06434	0.416021	0.253421	0.305058	0.515618
7642	2	641789	5.75801	0.450837	0.276188	0.299341	0.523834
7903	2	646122	5.61517	0.467648	0.272945	0.300151	0.52266
8842	2	648984	5.09805	0.531301	-2.25433	0.750378	0.12472
8883	2	651509	5.07377	0.534388	0.148683	0.332284	0.47849
9276	2	652116	4.89169	0.557778	0.322529	0.287927	0.540717
9504	2	660994	4.79092	0.570895	0.408614	0.513825	0.289185
9879	2	666154	4.62781	0.592355	-0.109051	0.710642	0.148349
9978	2	666391	4.58884	0.597519	0.374186	0.551172	0.258713
10185	2	667715	4.4951	0.609993	-0.560111	0.555383	0.255407
10858	2	669494	4.22378	0.646422	0.0580521	0.357072	0.447244
8976	2	671363	5.03479	0.539358	-1.60543	0.976405	0.0103698
8489	2	671972	5.27681	0.508832	-0.263596	0.986605	0.00585669
7628	2	672494	5.76701	0.449789	-0.286676	0.461588	0.335745
7256	2	674537	5.95404	0.428358	0.0944547	0.346979	0.459697
6978	2	677492	6.09011	0.413172	-0.161167	0.421692	0.375004
6402	2	688339	6.36472	0.383598	-0.845328	0.6622	0.179011
5018	2	693767	7.19942	0.302798	-0.195982	0.913641	0.0392244
3374	2	694307	8.48581	0.204627	0.723789	0.276524	0.558267
2522	2	697863	9.31358	0.156695	0.183353	0.323103	0.490659
1837	2	702777	10.1814	0.117219	0.217689	0.735806	0.133237
1525	2	703618	10.5859	0.10205	-1.21088	0.809557	0.0917527
1198	2	703636	11.1797	0.0829799	0.376232	0.548916	0.260494
1118	2	705396	11.3141	0.0791399	1.70189	0.0715741	1.14524
1116	2	705904	11.3145	0.0791303	0.0559575	0.357659	0.446531
927	2	708298	11.8337	0.0657837	-0.683409	0.600527	0.221468
1054	2	712208	11.4635	0.0750647	0.187106	0.774205	0.111144
1023	2	712494	11.542	0.0730026	0.571272	0.231708	0.635058
756	2	713581	12.438	0.0528816	-2.78752	0.545942	0.262853
578	2	714480	13.1203	0.0411649	0.355169	0.572358	0.242332
585	2	723984	13.0924	0.0415923	0.20828	0.880841	0.0551025
634	2	725642	12.8776	0.045021	-0.0110867	0.376745	0.423953
771	2	725830	12.3934	0.0537456	0.0999263	0.345478	0.46158
743	2	726358	12.4725	0.0522203	-0.602405	0.570681	0.243607
1092	2	731152	11.3692	0.0776136	-0.253405	0.450812	0.346005
1416	2	734573	10.7581	0.0961479	-0.726473	0.616676	0.209943
1579	2	735613	10.5078	0.104834	-0.399313	0.499119	0.301796
1706	2	736145	10.3314	0.111371	0.0804946	0.911841	0.040081
1876	2	736514	10.1266	0.119422	-1.18652	0.799458	0.0972046
2075	2	736729	9.86724	0.130355	-0.940514	0.699591	0.155156
2245	2	756452	9.664	0.139534	-2.20926	0.768766	0.114206
2680	2	759265	9.15305	0.165152	-0.179847	0.427499	0.369065
3449	2	759738	8.42718	0.208447	-0.363937	0.532858	0.273388
4401	2	759951	7.62475	0.266903	0.221633	0.31316	0.504234
5199	2	760289	7.07469	0.313995	-2.83944	0.527599	0.277696
5831	2	760728	6.67767	0.351687	0.0679228	0.76615	0.115686
7526	2	761081	5.82338	0.443263	-0.407158	0.501791	0.299477
11190	2	770671	4.09821	0.663388	-0.9803	0.715445	0.145424
11805	2	771011	3.84913	0.697085	-0.359734	0.485749	0.313588
12168	2	774891	3.6953	0.717831	-0.0906793	0.632155	0.199176
13081	2	781107	3.23789	0.778451	-1.6691	0.996375	0.00157735
13328	2	781389	3.1249	0.793015	-1.11817	0.771301	0.112776
13536	2	781711	3.01752	0.806645	0.3356	0.284762	0.545518
14024	2	784341	2.78262	0.835594	-1.96637	0.869859	0.060551
14132	2	784369	2.72672	0.842281	-0.0994661	0.402845	0.394862
13919	2	784786	2.83167	0.829659	0.916029	0.189632	0.722089
13819	2	787242	2.88091	0.823638	-0.964642	0.709191	0.149237
13842	2	787407	2.86628	0.825433	-0.351606	0.483028	0.316028
14054	2	787412	2.7678	0.837375	-0.383254	0.49367	0.306563
14328	2	787901	2.62443	0.85429	0.201657	0.318323	0.497132
13905	2	792005	2.84042	0.828593	-2.9574	0.487129	0.312356
13630	2	792272	2.97283	0.812249	0.43769	0.598557	0.222895
12039	2	797146	3.75109	0.710317	-0.121903	0.728515	0.137561
7590	2	798866	5.79036	0.44708	-0.406771	0.501659	0.299591
7323	2	798907	5.92024	0.432184	-0.406771	0.501659	0.299591
8066	2	799043	5.52091	0.478933	-0.18422	0.743902	0.128484
8188	2	799053	5.44405	0.488245	0.795218	0.237531	0.62428
10914	2	799420	4.2028	0.649254	-1.36011	0.872069	0.0594493
11375	2	800017	4.03035	0.672569	0.0546137	0.733665	0.134502
11793	2	800695	3.85768	0.695929	0.100142	0.743779	0.128556
12217	2	801565	3.67617	0.720403	-0.253205	0.998039	0.000852627
12894	2	805001	3.33556	0.765704	0.0418616	0.512224	0.29054
13221	2	805840	3.17471	0.786622	-0.422217	0.376127	0.424666
13381	2	805888	3.09528	0.796796	-0.927449	0.694413	0.158382
13401	2	805983	3.08552	0.798039	-0.598272	0.366307	0.436154
13563	2	807412	3.00608	0.808083	-0.330559	0.476019	0.322376
12920	2	813908	3.32466	0.767133	-0.0826337	0.397792	0.400344
12932	2	834457	3.3181	0.767992	-0.163865	0.422528	0.374145
12316	2	834663	3.62802	0.726866	0.439529	0.26043	0.584308
11848	2	838861	3.83104	0.699529	0.362624	0.278292	0.555499
9997	2	838983	4.57799	0.598959	1.93633	0.0539245	1.26821
8359	2	839142	5.34897	0.499895	0.505411	0.416312	0.380581
7355	2	839178	5.9032	0.43412	0.488308	0.168852	0.772493
7507	2	839251	5.83199	0.442271	0.541903	0.140167	0.853354
9603	2	839364	4.75024	0.576222	0.157124	0.895129	0.0481145
8034	2	839367	5.53838	0.476831	0.00543454	0.854745	0.0681633
8036	2	839370	5.53682	0.477017	0.00543454	0.854745	0.0681633
7376	2	839377	5.8934	0.435237	0.32599	0.855838	0.0676083
7940	2	839620	5.59214	0.470391	-0.711772	0.0810062	1.09148
10721	2	839685	4.28019	0.638817	-0.282861	0.62436	0.204565
11493	2	840040	3.98095	0.679254	-0.216709	0.562601	0.249799
3227	2	841296	8.62134	0.19602	-0.189447	0.614989	0.211133
1481	2	841513	10.6528	0.0997196	-0.161011	0.648184	0.188302
1328	2	841515	10.9157	0.0910179	-0.282603	0.511902	0.290813
191	2	841563	15.998	0.0137647	-0.487835	0.407459	0.389916
64	2	841597	19.4674	0.00344296	-0.207152	0.594707	0.225697
50	2	841609	20.2829	0.00246578	-0.355672	0.437854	0.35867
7	2	841795	23.9687	0.000529232	-0.300448	0.326457	0.486173
2	2	841800	25.397	0.000288223	-0.300448	0.326457	0.486173
17	2	841819	22.8377	0.000852687	1.35073	0.00496653	2.30395
10	2	842014	23.2963	0.000703073	-0.513931	0.538912	0.268482
1	2	842691	26.7964	0.000158093	-0.661417	0.0986579	1.00587
3	2	842699	24.8235	0.000368123	-1.48572	0.01324	1.87811
63	2	842805	19.4886	0.00341332	0.538934	0.385268	0.414237
180	2	843096	16.1556	0.0129427	0.657745	0.425126	0.371482
2860	2	843547	8.95792	0.175958	-0.681333	0.599753	0.222028
4193	2	843589	7.78275	0.254456	-1.40238	0.88994	0.0506393
3690	2	843923	8.2043	0.223515	0.644772	0.296896	0.527396
3470	2	843959	8.40538	0.209883	0.524037	0.398885	0.399153
4357	2	844088	7.65505	0.26448	0.199583	0.758466	0.120064
1499	2	848125	10.6212	0.100815	0.185602	0.937073	0.0282265
470	2	848452	13.6254	0.0341128	-0.674511	0.597214	0.22387
260	2	848466	14.9468	0.0206749	-1.08547	0.757931	0.12037
35	2	848538	21.4279	0.00153645	0.331687	0.38537	0.414122
27	2	848573	22.1495	0.0011376	0.366348	0.350268	0.455599
38	2	848579	21.248	0.00165556	0.24348	0.483913	0.315232
37	2	848604	21.2657	0.00164346	0.175173	0.568742	0.245085
44	2	848708	20.5008	0.00225437	0.287781	0.4328	0.363712
42	2	848817	20.5829	0.00217947	-0.0324229	0.861503	0.064743
43	2	848831	20.5588	0.00220117	-0.515202	0.629225	0.201194
51	2	849098	20.2701	0.00247879	0.18463	0.556586	0.254468
49	2	849107	20.3061	0.00244245	0.301397	0.417741	0.379093
2678	2	855467	9.15429	0.165085	0.505343	0.126548	0.897745
1768	2	855562	10.2572	0.11423	0.118294	0.764456	0.116648
2749	2	855632	9.07263	0.169534	-0.0812314	0.875627	0.0576806
6734	2	855649	6.19963	0.401203	-1.65793	0.998851	0.000499231
9872	2	855655	4.6298	0.592092	-0.0127183	0.965458	0.0152666
10029	2	855656	4.5651	0.600672	-0.116614	0.408032	0.389306
12380	2	855661	3.59316	0.731537	-0.554134	0.270637	0.567612
11773	2	855665	3.86275	0.695243	0.0684313	0.766871	0.115278
6508	2	860963	6.30947	0.389431	-1.2445	0.82355	0.0843098
6530	2	860971	6.29617	0.390843	-1.3672	0.875064	0.0579601
6590	2	861265	6.25994	0.394711	-0.696379	0.60537	0.217979
6632	2	861336	6.24443	0.396373	-2.59544	0.616424	0.21012
16206	3	71040	0.862731	0.990285	-0.636459	0.282842	0.548456
16017	3	71291	1.14671	0.979435	0.074957	0.472955	0.32518
15994	3	71323	1.17756	0.977979	-1.26082	0.830365	0.0807308
16010	3	71712	1.15697	0.978957	-0.743083	0.158022	0.801282
16143	3	71726	0.959719	0.987093	-1.87334	0.909248	0.0413177
16168	3	71899	0.92365	0.988342	-0.22878	0.883992	0.0535518
16136	3	78721	0.967412	0.986818	-1.32815	0.8586	0.066209
16023	3	79845	1.13747	0.979861	-0.00153109	0.815524	0.0885633
15833	3	82459	1.37774	0.967199	-0.278746	0.629179	0.201225
15573	3	83191	1.6349	0.950035	-0.565349	0.557267	0.253937
15193	3	85825	2.01995	0.917854	-0.132179	0.743095	0.128956
15308	3	85867	1.91942	0.926958	-0.275795	0.954222	0.0203508
12383	3	91158	3.59165	0.731739	-0.538652	0.547699	0.261458
4287	3	91777	7.71439	0.259783	-1.82578	0.929481	0.0317597
1090	3	91829	11.372	0.0775384	-0.752825	0.626651	0.202975
309	3	92152	14.5013	0.0245114	-0.0395917	0.385047	0.414487
95	3	92180	18.045	0.00612063	0.033952	0.363855	0.439072
48	3	92397	20.3567	0.00239209	-0.29912	0.494612	0.305735
52	3	92421	20.2318	0.00251817	0.224982	0.995339	0.002029
457	3	92778	13.6929	0.0332617	0.054343	0.358111	0.445982
1486	3	104807	10.644	0.100024	-0.0137821	0.377525	0.423054
2090	3	104810	9.84758	0.131219	0.107039	0.877154	0.0569244
2807	3	105962	9.02095	0.172404	0.0980809	0.446532	0.350147
3859	3	106144	8.06383	0.233464	0.204227	0.964607	0.0156496
7024	3	108315	6.0694	0.415461	0.479328	0.251505	0.599453
8247	3	108339	5.41023	0.492373	0.346726	0.282086	0.549619
8769	3	108345	5.1299	0.527264	0.346726	0.282086	0.549619
9629	3	108362	4.73772	0.577866	0.346726	0.282086	0.549619
11261	3	108536	4.07309	0.666786	-0.0944276	0.690025	0.161135
12196	3	109609	3.68532	0.719173	-2.10292	0.812651	0.0900961
12459	3	109722	3.55732	0.736329	0.187413	0.322039	0.492092
13242	3	115372	3.16398	0.788002	-1.98977	0.860001	0.0655012
13508	3	115739	3.02781	0.805348	0.169937	0.786149	0.104495
13811	3	117489	2.88583	0.823034	-2.87059	0.516749	0.28672
14006	3	117730	2.78867	0.834865	0.947475	0.12276	0.910942
14203	3	117765	2.69088	0.846524	0.646176	0.216419	0.664705
14274	3	118001	2.65676	0.850528	0.513667	0.243978	0.61265
13948	3	118067	2.81968	0.831115	0.274984	0.795329	0.0994533
13494	3	119520	3.03679	0.804216	-1.87525	0.908438	0.0417049
12895	3	119545	3.33479	0.765805	0.430678	0.262445	0.580962
12805	3	119564	3.37541	0.760465	-0.0660867	0.895388	0.0479888
12945	3	119620	3.31054	0.768982	-0.0989125	0.402678	0.395042
12758	3	119943	3.40435	0.756649	0.28553	0.297016	0.52722
12210	3	140381	3.68062	0.719805	-0.192041	0.829713	0.0810719
12399	3	140444	3.58292	0.732907	-0.0377702	0.613225	0.21238
13845	3	140477	2.86569	0.825506	0.289364	0.313736	0.503436
13820	3	140523	2.88053	0.823686	-0.794016	0.358558	0.44544
15030	3	140645	2.1623	0.904183	0.403639	0.51914	0.284716
14883	3	140646	2.27078	0.893188	0.403639	0.51914	0.284716
11592	3	141798	3.94428	0.684217	-0.336552	0.500092	0.30095
3514	3	142126	8.37357	0.211992	-0.492298	0.403296	0.394376
4624	3	142163	7.49003	0.277894	0.963183	0.172382	0.763508
5241	3	142164	7.04974	0.316272	0.963183	0.172382	0.763508
8072	3	142239	5.51468	0.479684	-0.0733232	0.885937	0.0525972
12867	3	142944	3.34581	0.764359	-0.826122	0.287368	0.541562
14625	3	143071	2.43422	0.875756	-0.896963	0.262593	0.580717
15601	3	143195	1.60333	0.952338	-0.211551	0.936547	0.0284705
15754	3	143196	1.46091	0.962049	-0.211551	0.936547	0.0284705
16406	3	143417	0.328446	0.999347	1.50438	0.0898897	1.04629
16479	3	143598	0	1	-1.78125	0.94846	0.0229808
16416	3	143613	0.288389	0.999551	0.58189	0.229496	0.639225
16282	3	143964	0.700139	0.994488	0.0842662	0.9069	0.0424404
16310	3	143969	0.643168	0.995636	0.0581266	0.941204	0.0263162
16347	3	143975	0.534564	0.997392	0.0434808	0.960476	0.0175136
16094	3	144000	1.02631	0.984595	-0.0943592	0.858561	0.066229
16388	3	144561	0.384325	0.998975	-2.77941	0.548834	0.260559
16468	3	148155	0.0449834	0.999998	-3.05098	0.456253	0.340795
16466	3	148157	0.0485728	0.999998	-0.207313	0.43612	0.360394
16465	3	148937	0.0485874	0.999998	-0.144434	0.41653	0.380353
16452	3	149248	0.108051	0.999975	-2.45428	0.670629	0.173518
16435	3	152653	0.195946	0.999854	0.166912	0.909518	0.0411886
16105	3	166619	1.00753	0.985325	-0.533028	0.545694	0.263051
15953	3	170133	1.23025	0.975364	-1.28157	0.839046	0.0762142
15898	3	170475	1.31171	0.971008	-0.0133325	0.964649	0.0156306
15888	3	170856	1.32709	0.970143	-2.70725	0.574906	0.240403
15911	3	175238	1.28947	0.972235	-0.0583756	0.390578	0.408292
15863	3	183105	1.34553	0.969088	0.487231	0.630509	0.200309
15884	3	183547	1.32942	0.97001	2.62062	0.0217836	1.66187
15866	3	184110	1.34372	0.969192	1.86445	0.0589019	1.22987
15834	3	184683	1.37739	0.967219	0.495435	0.619725	0.207801
15795	3	185526	1.42147	0.964539	1.43277	0.0973968	1.01146
15789	3	185604	1.42707	0.964191	0.199739	0.75827	0.120176
15840	3	191556	1.37214	0.967531	0.686161	0.889084	0.0510571
15793	3	192154	1.42358	0.964409	-0.602244	0.570622	0.243652
15897	3	196146	1.31188	0.970999	-0.256617	0.451846	0.34501
15948	3	204732	1.23469	0.975137	0.281272	0.440108	0.356441
15970	3	205816	1.21336	0.97622	-0.00250337	0.374267	0.426819
16005	3	206067	1.16059	0.978786	-1.86169	0.914201	0.0389582
15914	3	213800	1.27997	0.972751	-0.243624	0.906093	0.0428272
15538	3	221442	1.6837	0.946373	-0.254528	0.451173	0.345657
15019	3	221451	2.17076	0.903343	-0.18995	0.430659	0.365867
14761	3	221457	2.34539	0.885353	-0.398744	0.498925	0.301965
14614	3	221462	2.44127	0.874982	1.04134	0.147658	0.830744
14404	3	221463	2.58226	0.85915	1.9908	0.00108597	2.96418
13780	3	221538	2.90208	0.821033	0.450046	0.258051	0.588294
12891	3	221547	3.3371	0.765502	0.686766	0.265922	0.575246
12043	3	221554	3.75015	0.710444	-0.185246	0.907138	0.0423265
11696	3	221556	3.89781	0.690503	-2.33556	0.717598	0.144118
11985	3	221577	3.77279	0.707392	-0.447841	0.353866	0.451162
12522	3	221615	3.52605	0.740501	0.836751	0.795409	0.0994094
12778	3	221623	3.39203	0.758275	-1.0352	0.737525	0.132223
14003	3	221655	2.79027	0.834672	-1.54815	0.95194	0.0213903
14382	3	224678	2.59443	0.857754	-0.278432	0.629548	0.200971
14265	3	224779	2.66185	0.849933	-2.04731	0.835847	0.0778731
14225	3	224851	2.68073	0.847718	-0.355711	0.437816	0.358708
14332	3	229769	2.62296	0.854461	0.00649811	0.990782	0.00402168
14309	3	230230	2.63748	0.852776	0.198126	0.319242	0.495881
14291	3	231794	2.64681	0.851689	-0.344891	0.480786	0.318048
14389	3	236639	2.58981	0.858284	-0.00485098	0.374944	0.426034
14223	3	237762	2.68094	0.847694	0.936976	0.734575	0.133964
14102	3	238293	2.73996	0.840705	-2.58677	0.619696	0.207821
14202	3	238850	2.69088	0.846523	-1.50802	0.934829	0.029268
14467	3	241146	2.53954	0.864016	-0.165288	0.767683	0.114818
14538	3	245843	2.49038	0.869543	-0.568686	0.558468	0.253001
14565	3	246032	2.47944	0.870762	-1.32057	0.855412	0.0678247
14671	3	246059	2.40375	0.879081	-2.5187	0.645655	0.189999
14871	3	246113	2.27736	0.892506	-0.58702	0.565093	0.24788
15102	3	246898	2.10637	0.90966	-1.27924	0.838068	0.0767209
14901	3	253011	2.26271	0.894022	-0.0512452	0.388472	0.41064
14987	3	253419	2.1895	0.901471	-0.35762	0.48504	0.314222
14910	3	254079	2.25239	0.895085	-1.29411	0.844299	0.0735038
14780	3	258267	2.33038	0.886947	1.34281	0.507985	0.294149
15149	3	266726	2.05705	0.914378	-0.744809	0.623609	0.205088
15125	3	268459	2.07728	0.912456	0.318404	0.288931	0.539205
15051	3	269549	2.14123	0.906262	-0.179728	0.811689	0.0906102
14953	3	273124	2.22429	0.897958	-0.174158	0.881656	0.0547007
14602	3	279324	2.45405	0.873575	-0.465616	0.521946	0.282374
14588	3	282671	2.46196	0.8727	0.0302694	0.364898	0.437828
14522	3	283035	2.50145	0.868305	-0.0899813	0.399993	0.397948
14486	3	285065	2.52405	0.865766	-0.288846	0.617377	0.20945
14399	3	285155	2.58391	0.858962	-1.05703	0.746364	0.127049
14163	3	286053	2.71217	0.844008	0.0135578	0.99991	3.90105e-05
14104	3	290609	2.73862	0.840865	-0.0517383	0.388618	0.410477
13398	3	302963	3.08729	0.797815	0.463948	0.568963	0.244916
13164	3	306150	3.19867	0.78353	-0.876515	0.674364	0.171106
12263	3	324114	3.65585	0.723132	-0.439211	0.512791	0.29006
11221	3	326651	4.08498	0.665178	-0.00104928	0.980834	0.00840466
10686	3	327078	4.29323	0.637061	-0.402658	0.491686	0.308312
10421	3	327397	4.39418	0.623494	-0.922752	0.692555	0.159546
9885	3	329898	4.62654	0.592524	-0.161113	0.772957	0.111845
9355	3	331046	4.85923	0.56199	0.0963784	0.674623	0.170939
7658	3	332302	5.74781	0.452025	-0.00082206	0.981133	0.00827207
7031	3	332432	6.06585	0.415854	-1.07717	0.754551	0.122312
4332	3	333750	7.68392	0.262187	-0.159603	0.421208	0.375503
2977	3	334391	8.84012	0.182771	0.297676	0.294012	0.531635
916	3	334727	11.901	0.0642146	0.207477	0.316813	0.499197
674	3	337727	12.7266	0.0475892	-0.030601	0.382416	0.417464
622	3	337732	12.9312	0.0441419	-0.566305	0.557611	0.253669
946	3	341290	11.7651	0.0674184	-0.257166	0.654713	0.183949
2174	3	342932	9.75951	0.135152	0.618965	0.221887	0.653868
2721	3	343768	9.10861	0.167561	-0.0177172	0.378666	0.421744
3142	3	347727	8.6954	0.191447	-1.86328	0.913525	0.0392797
4029	3	347885	7.92513	0.24364	-0.742792	0.622845	0.20562
4623	3	347948	7.4903	0.277871	-1.4172	0.896219	0.0475859
4629	3	347964	7.48661	0.278177	0.516182	0.243433	0.613621
4475	3	348151	7.57835	0.27065	-0.668778	0.25959	0.585711
4600	3	349452	7.50405	0.276734	0.244753	0.833845	0.0789146
4779	3	350173	7.36699	0.288237	0.422304	0.718491	0.143579
4722	3	350260	7.41226	0.284397	-0.7746	0.634945	0.197264
4358	3	354502	7.65494	0.264489	-0.0354826	0.663726	0.178011
3841	3	356381	8.07653	0.23255	-1.21074	0.809498	0.091784
2956	3	356505	8.86038	0.181584	0.089653	0.899851	0.0458296
2697	3	356801	9.13707	0.166015	0.784882	0.190049	0.721134
2199	3	357699	9.72441	0.136748	0.504297	0.417368	0.379481
2282	3	357947	9.61926	0.141629	0.171567	0.57341	0.241534
2033	3	358276	9.91953	0.128082	0.583186	0.346525	0.460265
2063	3	358370	9.88066	0.129769	0.804831	0.191013	0.718938
2212	3	358508	9.70909	0.137449	0.233857	0.715762	0.145232
2444	3	359498	9.42263	0.151168	-1.00885	0.726898	0.138527
2858	3	360065	8.96111	0.175777	-4.0286	0.204481	0.689348
2987	3	360119	8.83153	0.183277	0.0660454	0.933395	0.0299347
3234	3	360412	8.60972	0.196746	0.509452	0.519397	0.284501
3706	3	360525	8.19232	0.224349	-0.977237	0.71422	0.146168
3950	3	360529	7.98786	0.238994	-0.977237	0.71422	0.146168
4539	3	360645	7.53486	0.274198	-4.03106	0.204011	0.690347
4635	3	360663	7.48285	0.278489	-4.54485	0.122219	0.912863
4695	3	360794	7.43691	0.282323	0.421095	0.500619	0.300492
4194	3	361195	7.78231	0.25449	0.284557	0.654222	0.184275
4175	3	361199	7.79772	0.253301	0.284557	0.654222	0.184275
4970	3	361403	7.23824	0.299376	0.413621	0.508506	0.293704
5748	3	362531	6.72533	0.346997	0.319103	0.288761	0.539461
7866	3	362939	5.64178	0.464489	0.255971	0.8195	0.0864508
8430	3	363473	5.30213	0.505687	0.390858	0.652996	0.185089
8887	3	363629	5.07273	0.534519	-0.902421	0.261785	0.582056
9077	3	363731	4.98569	0.545649	0.635842	0.449111	0.347646
9073	3	365946	4.98746	0.545423	-0.192795	0.895753	0.0478119
9282	3	366344	4.89021	0.557969	-0.253439	0.659165	0.181006
9415	3	366387	4.82694	0.566194	-1.36869	0.875692	0.0576486
9884	3	366594	4.62688	0.592478	-0.277394	0.458567	0.338597
11300	3	382627	4.05433	0.669325	-0.0017289	0.374044	0.427078
11574	3	383126	3.95084	0.683329	-0.167221	0.423569	0.373076
12073	3	383140	3.73453	0.712549	-0.0230675	0.951832	0.0214396
12505	3	383141	3.53506	0.739299	-0.646441	0.586818	0.231496
12435	3	383262	3.56973	0.73467	-0.447253	0.790737	0.101968
12346	3	385257	3.6116	0.729067	0.00112672	0.373222	0.428033
12313	3	385520	3.63023	0.726571	0.540294	0.562239	0.250079
12128	3	388139	3.71202	0.71558	0.348752	0.2816	0.550367
11506	3	389949	3.97552	0.67999	-0.494961	0.532218	0.27391
11346	3	390408	4.03764	0.671582	-0.429473	0.509436	0.29291
11014	3	390553	4.16935	0.653771	0.252373	0.824095	0.0840229
10320	3	390847	4.44061	0.617274	0.791084	0.188928	0.723703
10276	3	392109	4.4611	0.614533	0.270499	0.300763	0.521776
10348	3	392474	4.4243	0.619457	-0.0755887	0.882982	0.0540484
10259	3	392983	4.4671	0.613731	0.736319	0.198998	0.70115
10229	3	398575	4.47857	0.612199	-0.218912	0.439791	0.356754
10605	3	400253	4.32469	0.632827	-0.0654354	0.392669	0.405973
10297	3	408123	4.4525	0.615683	-0.208068	0.436359	0.360156
10133	3	410093	4.51574	0.607241	-2.51053	0.648803	0.187887
10112	3	414967	4.52812	0.605591	-0.176116	0.884518	0.0532931
10232	3	414983	4.47774	0.612311	0.00720789	0.85703	0.067004
10976	3	417468	4.18045	0.652272	0.274931	0.795396	0.0994165
11076	3	419269	4.14184	0.657488	-1.40802	0.892328	0.0494754
11183	3	420780	4.10029	0.663106	-0.000724273	0.683923	0.164993
10690	3	428570	4.29241	0.637171	-0.462984	0.52103	0.283137
10494	3	440870	4.36521	0.627382	-0.269705	0.456073	0.340965
10230	3	444071	4.47847	0.612214	-0.320188	0.472587	0.325519
10083	3	444950	4.5405	0.603943	0.402647	0.268895	0.570417
8987	3	449614	5.02974	0.540004	-0.0157877	0.378106	0.422386
8636	3	452795	5.20089	0.518318	-0.068354	0.892425	0.0494282
8413	3	452976	5.31116	0.504567	-0.285184	0.621646	0.206457
8396	3	453112	5.32114	0.503332	-0.751219	0.626041	0.203397
8410	3	454328	5.31287	0.504356	-1.95255	0.875693	0.0576482
8276	3	458417	5.39473	0.49427	0.0217326	0.697094	0.156708
8137	3	467278	5.47796	0.484125	-0.967607	0.710373	0.148513
7541	3	467336	5.81756	0.443935	-0.211829	0.437547	0.358975
7311	3	471494	5.92519	0.431622	0.0223322	0.780427	0.107668
7198	3	471577	5.9836	0.42503	-0.555185	0.39626	0.40202
7301	3	472007	5.93014	0.431062	-0.0571876	0.639124	0.194415
7876	3	472281	5.63421	0.465387	-0.173998	0.425676	0.370921
8010	3	476185	5.54604	0.475909	-0.987901	0.718488	0.14358
8069	3	477318	5.51764	0.479327	-0.883594	0.677137	0.169323
8014	3	477428	5.5442	0.47613	-0.50131	0.534454	0.27209
8836	3	477957	5.09966	0.531096	0.690139	0.20779	0.682375
9361	3	489184	4.85476	0.562571	-3.49906	0.324559	0.488706
9858	3	490879	4.63651	0.591204	-0.0549265	0.389559	0.409427
10067	3	491174	4.54835	0.602898	0.209032	0.31641	0.499749
10127	3	493631	4.51915	0.606786	0.261422	0.812552	0.0901487
10340	3	500141	4.42827	0.618926	0.748968	0.196638	0.706332
9668	3	500855	4.72427	0.579632	0.801648	0.192804	0.714885
9864	3	501455	4.63251	0.591733	-0.178613	0.810062	0.091482
9814	3	501458	4.65572	0.588664	-0.109606	0.711197	0.14801
9441	3	501876	4.81691	0.567502	0.156739	0.947937	0.0232206
8929	3	506962	5.05837	0.536349	-3.13494	0.429516	0.36702
7930	3	507008	5.59836	0.469649	0.147757	0.959681	0.0178731
6876	3	507451	6.13374	0.408377	0.743542	0.33865	0.470249
5556	3	510000	6.82181	0.337641	0.303808	0.631431	0.199674
5369	3	510356	6.96123	0.324448	-0.475803	0.5255	0.279427
4898	3	511284	7.28793	0.295038	-0.494133	0.723636	0.14048
4744	3	511434	7.39322	0.286007	0.0905538	0.965427	0.0152805
4775	3	514084	7.36897	0.288068	-0.483412	0.411608	0.385516
4679	3	514954	7.45581	0.280741	-3.32463	0.372574	0.428788
3705	3	540348	8.19445	0.224201	-1.27344	0.835643	0.0779794
3602	3	546403	8.29143	0.217521	-1.58744	0.968718	0.0138026
3439	3	548019	8.43376	0.208016	-0.375961	0.491207	0.308736
3381	3	549921	8.48049	0.204971	0.288324	0.296323	0.528234
3475	3	552551	8.40117	0.210161	-0.676651	0.59801	0.223292
3437	3	552568	8.43493	0.207939	-0.324646	0.474061	0.324166
3183	3	553643	8.65638	0.193845	0.220808	0.989157	0.00473468
3357	3	553658	8.49758	0.203867	0.316284	0.401635	0.396168
3836	3	559390	8.08012	0.232292	0.832996	0.181479	0.741173
4088	3	561220	7.86708	0.248004	-0.491059	0.661315	0.179592
4170	3	562561	7.80182	0.252985	0.514802	0.513719	0.289274
4870	3	563543	7.30394	0.293651	1.40386	0.100567	0.997546
5389	3	563547	6.9463	0.325842	1.29223	0.113582	0.944691
5635	3	565076	6.78003	0.34167	-1.06956	0.751456	0.124097
5794	3	573820	6.699	0.349583	1.68717	0.349274	0.456834
5705	3	575407	6.75084	0.344505	-0.64179	0.585104	0.232767
5744	3	575589	6.72838	0.346699	0.0613641	0.356146	0.448372
5532	3	586679	6.83652	0.336231	0.105095	0.819331	0.0865404
5810	3	589611	6.6908	0.35039	-0.0759994	0.395811	0.402512
6092	3	589614	6.5387	0.365619	0.0583191	0.356998	0.447335
6071	3	589957	6.5478	0.364695	-2.12141	0.804975	0.0942176
5857	3	590480	6.66189	0.35325	0.00915111	0.370918	0.430722
5935	3	591155	6.61479	0.357944	-0.163454	0.422401	0.374275
4833	3	607664	7.33096	0.291322	-0.207594	0.436209	0.360305
4590	3	609104	7.50926	0.276304	-1.58604	0.968119	0.0140712
3478	3	616571	8.3968	0.21045	-1.70859	0.979494	0.0089984
2775	3	616775	9.04871	0.170857	0.308164	0.626321	0.203203
2076	3	616951	9.86414	0.130491	-0.346522	0.446776	0.349911
1208	3	618447	11.1561	0.0836709	-0.397173	0.497412	0.303284
1098	3	618708	11.3541	0.0780293	-0.0869061	0.868243	0.0613589
1244	3	620250	11.1118	0.0849831	0.0727013	0.810128	0.0914463
1156	3	620585	11.2588	0.0806997	0.329576	0.850617	0.0702662
1115	3	621090	11.3148	0.0791211	-0.567299	0.557969	0.25339
1181	3	621168	11.203	0.0823026	-0.79881	0.644221	0.190965
1126	3	622612	11.2982	0.0795846	-0.977489	0.714321	0.146107
1190	3	622763	11.1947	0.0825416	-0.315807	0.586359	0.231837
1267	3	624600	11.0708	0.0862132	-0.869429	0.671592	0.172894
1638	3	637453	10.4377	0.107388	-0.0609623	0.902089	0.0447504
1825	3	641556	10.191	0.116837	-1.16549	0.790764	0.101953
1877	3	645241	10.1263	0.119432	0.089851	0.348246	0.458114
2094	3	652193	9.84107	0.131507	-1.63011	0.986956	0.0057021
2790	3	654444	9.0364	0.171541	-0.499719	0.533893	0.272546
2818	3	654452	9.00181	0.173476	-0.169446	0.638261	0.195002
2913	3	654499	8.9014	0.1792	0.418043	0.724414	0.140013
3290	3	654721	8.57445	0.198963	-0.22899	0.962266	0.0167047
3340	3	655803	8.51812	0.202547	-0.414844	0.504418	0.29721
3471	3	660596	8.40507	0.209903	-1.66169	0.999545	0.000197576
3339	3	664081	8.51842	0.202528	0.0594784	0.356673	0.447729
3391	3	664726	8.47485	0.205336	0.114407	0.341525	0.466577
3464	3	669853	8.4105	0.209544	0.465606	0.97125	0.0126689
3547	3	670134	8.34586	0.213844	-0.315944	0.985502	0.0063424
3757	3	674515	8.13991	0.228031	-0.492405	0.531319	0.274644
3896	3	674673	8.02528	0.236257	-0.812187	0.64937	0.187508
4101	3	679453	7.85332	0.249048	-0.083608	0.751556	0.124039
4764	3	688049	7.37574	0.287491	-0.476111	0.418514	0.37829
4922	3	688798	7.27266	0.296366	-0.246557	0.546686	0.262262
5011	3	689276	7.20306	0.302476	-0.14194	0.972753	0.0119973
5113	3	689288	7.1202	0.309874	-1.67106	0.995537	0.00194251
5489	3	692735	6.86197	0.333801	-0.0441407	0.924135	0.0342647
5712	3	701956	6.7476	0.344821	-2.48509	0.658637	0.181354
5708	3	702915	6.74987	0.3446	0.161174	0.328957	0.482861
5751	3	703924	6.7232	0.347206	-0.387679	0.495169	0.305247
7267	3	708329	5.94917	0.428908	-0.784489	0.638727	0.194685
7500	3	708565	5.83432	0.442004	0.283284	0.655741	0.183268
7836	3	717683	5.65594	0.462813	-2.86187	0.519775	0.284185
7730	3	717690	5.71395	0.455984	-0.584244	0.538379	0.268912
7424	3	717807	5.87439	0.437407	-2.22326	0.763039	0.117453
7550	3	717928	5.81512	0.444216	0.743597	0.338598	0.470316
7487	3	718021	5.83972	0.441382	-1.91547	0.891379	0.0499376
7561	3	718682	5.80834	0.444999	0.17564	0.788751	0.10306
7607	3	718856	5.78106	0.448157	-0.441552	0.513599	0.289376
7671	3	719144	5.74176	0.452731	-0.745495	0.623869	0.204906
6845	3	728498	6.15045	0.40655	-2.01088	0.851122	0.070008
6726	3	729186	6.20352	0.400782	0.0414611	0.963136	0.0163126
6809	3	730277	6.17134	0.404273	-0.026311	0.381165	0.418887
7145	3	733530	6.00656	0.422456	-0.0843538	0.635741	0.19672
7203	3	738487	5.9825	0.425153	0.0594523	0.356681	0.447721
7596	3	740898	5.78837	0.44731	-1.79619	0.942088	0.0259083
7269	3	749616	5.94867	0.428965	-0.0297402	0.809705	0.0916731
6717	3	750458	6.20902	0.400187	0.249613	0.968185	0.0140417
6691	3	750795	6.2191	0.3991	0.731468	0.350086	0.455825
7074	3	751047	6.04196	0.418506	0.16748	0.327286	0.485073
7248	3	751533	5.95784	0.42793	0.275008	0.299636	0.523407
7520	3	751699	5.82744	0.442796	0.236707	0.306703	0.513283
7478	3	751821	5.84323	0.440979	0.370798	0.676916	0.169465
6987	3	755037	6.08582	0.413646	0.369434	0.910373	0.0407805
6605	3	756863	6.25418	0.395327	-0.430617	0.463053	0.33437
6766	3	756917	6.18292	0.403015	-0.628896	0.580363	0.2363
6827	3	757448	6.16159	0.405335	-2.73463	0.564945	0.247994
6272	3	757452	6.43105	0.376674	-2.73463	0.564945	0.247994
6206	3	757720	6.46582	0.373077	-0.286427	0.757029	0.120888
6032	3	758506	6.56677	0.362774	-0.34652	0.939635	0.0270407
6094	3	758658	6.53784	0.365706	0.322883	0.287841	0.540847
7762	3	778078	5.69884	0.457757	-0.297097	0.464993	0.332554
8070	3	780325	5.51655	0.479459	-0.292514	0.463494	0.333956
7833	3	781692	5.65843	0.462518	-0.17426	0.425757	0.370838
7633	3	781883	5.76238	0.450328	-0.645007	0.320985	0.493515
7738	3	781887	5.70981	0.456469	-0.371362	0.482651	0.316367
7231	3	781946	5.96881	0.426693	-0.141804	0.415722	0.381197
6220	3	788645	6.45719	0.373968	-1.11851	0.77144	0.112698
5865	3	788667	6.65544	0.35389	0.244842	0.307231	0.512536
5814	3	796624	6.68858	0.35061	-0.00661299	0.375452	0.425446
5464	3	803825	6.87536	0.332528	-1.28966	0.842433	0.0744646
5065	3	804092	7.16335	0.306004	0.144476	0.963973	0.0159349
5422	3	805130	6.91202	0.32906	0.711022	0.20378	0.690838
5700	3	812699	6.75213	0.344379	0.278909	0.660973	0.179817
5444	3	816821	6.89548	0.330622	-0.960054	0.707362	0.150359
5336	3	816822	6.98628	0.322118	-0.960054	0.707362	0.150359
5642	3	818649	6.7764	0.342022	-0.193605	0.910149	0.0408876
6728	3	822063	6.20335	0.4008	-0.8676	0.670878	0.173357
6226	3	825800	6.45396	0.374301	0.272311	0.668892	0.174644
5763	3	826936	6.71604	0.347908	-1.71464	0.976907	0.010147
5277	3	827914	7.02677	0.318378	-0.206674	0.435919	0.360595
5359	3	831268	6.96841	0.323779	0.356947	0.570361	0.24385
5192	3	831709	7.07918	0.313587	-1.81983	0.932013	0.0305779
4721	3	848519	7.41251	0.284376	0.26915	0.802727	0.0954324
4594	3	848590	7.50733	0.276463	-0.409034	0.502432	0.298923
4391	3	849476	7.63448	0.266123	0.372139	0.675306	0.170499
5335	3	849683	6.98674	0.322076	0.0366297	0.9695	0.0134524
5502	3	849850	6.85486	0.334479	-0.799034	0.644307	0.190907
5880	3	850373	6.64636	0.354792	0.231797	0.718306	0.143691
5948	3	850847	6.60665	0.35876	0.551492	0.374014	0.427112
5993	3	851156	6.58672	0.360762	0.43186	0.489375	0.310358
6194	3	851179	6.47317	0.372321	0.236467	0.712544	0.147188
6030	3	853052	6.56723	0.362728	0.802661	0.186848	0.72851
6017	3	855002	6.57475	0.361968	-0.0478821	0.387482	0.411749
5968	3	855107	6.59744	0.359683	-1.28796	0.841721	0.0748318
5764	3	857272	6.71596	0.347916	0.134482	0.336093	0.473541
5706	3	865666	6.75069	0.34452	0.150711	0.331742	0.479199
4201	3	878750	7.77142	0.255332	-0.0328125	0.939015	0.0273277
4016	3	879466	7.93074	0.243222	-1.6861	0.989108	0.00475624
3938	3	880143	7.99593	0.238402	-0.133595	0.413207	0.383832
3420	3	880976	8.44994	0.206957	-1.35094	0.868202	0.0613794
3128	3	880979	8.70456	0.190888	-1.35094	0.868202	0.0613794
2768	3	881533	9.05499	0.170509	-0.297474	0.465116	0.332438
1859	3	882386	10.1448	0.118685	-0.679157	0.598943	0.222615
1221	3	883928	11.139	0.0841749	0.628159	0.30979	0.508933
960	3	884399	11.7268	0.0683482	-0.11573	0.830922	0.0804395
684	3	887238	12.6845	0.0483294	0.73692	0.23194	0.634625
625	3	887819	12.9078	0.0445241	-0.503022	0.645332	0.190217
416	3	888429	13.8655	0.0311752	-1.76034	0.957384	0.018914
329	3	888900	14.3669	0.0257953	0.721014	0.321415	0.492934
275	3	890218	14.8212	0.021694	0.527556	0.500316	0.300756
233	3	890268	15.439	0.0171038	0.156087	0.948788	0.0228306
231	3	890778	15.4564	0.0169892	0.0267398	0.3659	0.436637
239	3	890853	15.2893	0.0181221	-0.392324	0.496744	0.303868
266	3	890868	14.9003	0.0210463	0.604933	0.224745	0.64831
462	3	891254	13.6523	0.0337704	-0.201081	0.434155	0.362355
552	3	891612	13.2514	0.0392129	0.144818	0.333318	0.477141
546	3	891679	13.2704	0.038937	-1.02661	0.152703	0.816152
560	3	891702	13.2178	0.0397047	-0.834349	0.176021	0.754436
359	3	892045	14.1516	0.0279879	-0.687322	0.422772	0.373893
262	3	892443	14.9409	0.0207217	-0.337127	0.953712	0.020583
412	3	896996	13.8763	0.0310484	0.0854952	0.905291	0.0432117
483	3	897291	13.5598	0.0349587	0.325099	0.287303	0.541659
511	3	897781	13.4288	0.0367095	0.251983	0.83677	0.0773941
548	3	897794	13.2661	0.039	1.93647	0.0539151	1.26829
568	3	897800	13.1956	0.0400333	0.423149	0.264167	0.578122
576	3	898192	13.1319	0.0409879	-0.035037	0.802973	0.0952989
723	3	898199	12.5592	0.0505953	-1.05156	0.744146	0.128342
843	3	898213	12.1605	0.0584817	-1.40207	0.889807	0.0507042
884	3	901003	12.0054	0.0618477	-1.07956	0.755523	0.121753
2010	3	907766	9.95084	0.126738	0.0193812	0.872744	0.059113
2225	3	908156	9.69017	0.138321	-2.35717	0.708965	0.149375
2421	3	908590	9.44411	0.150099	-0.0689398	0.39371	0.404824
3025	3	910104	8.80587	0.184794	-0.056009	0.389878	0.409071
3265	3	916639	8.59438	0.197708	0.285735	0.43509	0.361421
3313	3	916641	8.55374	0.200274	-0.263611	0.647044	0.189066
3467	3	917308	8.40922	0.209629	-2.92037	0.499649	0.301335
3546	3	917487	8.34674	0.213785	-0.392971	0.496963	0.303676
3717	3	917529	8.17634	0.225467	0.54299	0.558868	0.25269
4126	3	919244	7.83048	0.250788	0.510754	0.411268	0.385876
4215	3	924907	7.75907	0.256291	-0.148102	0.963395	0.0161957
4531	3	925302	7.53823	0.273922	0.310573	0.290844	0.53634
5185	3	931312	7.08264	0.313272	-0.0138206	0.377536	0.423041
5890	3	936666	6.63865	0.35556	-1.05848	0.746955	0.126706
5966	3	938694	6.59775	0.359653	-0.190672	0.827705	0.0821247
6027	3	943993	6.56993	0.362455	0.0653067	0.931768	0.0306924
6253	3	944531	6.44274	0.375461	-0.927784	0.694546	0.158299
6871	3	944718	6.13817	0.407892	-1.44314	0.907227	0.0422842
7006	3	944899	6.07841	0.414464	-2.43496	0.678192	0.168647
7049	3	946197	6.05968	0.416538	0.0465192	0.956475	0.0193262
7310	3	950974	5.92527	0.431613	0.179224	0.324188	0.489203
7621	3	951306	5.7728	0.449117	-0.081337	0.671957	0.172659
7834	3	951469	5.65748	0.462631	-0.529271	0.544356	0.264117
8000	3	951558	5.55305	0.475069	0.322713	0.735556	0.133384
8414	3	953885	5.31109	0.504576	0.385753	0.272835	0.5641
9129	3	954246	4.95978	0.548981	-0.293663	0.463869	0.333604
9617	3	955684	4.74137	0.577386	-0.360144	0.485887	0.313465
10640	3	958132	4.31089	0.634684	0.33637	0.718727	0.143436
10657	3	958385	4.30531	0.635434	-0.0598295	0.391008	0.407814
10860	3	964804	4.22351	0.646458	-3.20379	0.408287	0.389034
10884	3	966120	4.21528	0.647569	0.0701045	0.35371	0.451352
10818	3	974429	4.24373	0.64373	-0.579262	0.562285	0.250044
10811	3	974611	4.24491	0.643571	-2.15046	0.792952	0.100753
11376	3	978071	4.03027	0.67258	-1.46786	0.91773	0.0372853
11385	3	979142	4.02673	0.673059	-1.76315	0.956187	0.0194574
11386	3	981735	4.02652	0.673087	-0.109804	0.405967	0.391509
11667	3	983398	3.90894	0.688998	-0.184956	0.742983	0.129021
11761	3	988909	3.86742	0.694612	0.12698	0.986876	0.00573725
11990	3	993530	3.76965	0.707815	-0.533399	0.60549	0.217893
16099	4	92597	1.01973	0.984853	2.02739	0.000875628	3.05768
16077	4	92612	1.05445	0.983464	1.37412	0.0245593	1.60978
15987	4	92861	1.18314	0.977709	-3.3342	0.369828	0.432
15877	4	92865	1.33388	0.969757	-3.3342	0.369828	0.432
15647	4	92948	1.55495	0.955761	-0.0465949	0.387103	0.412173
15540	4	92959	1.67828	0.946785	-0.0465949	0.387103	0.412173
15269	4	93326	1.94819	0.924401	-0.56783	0.55816	0.253241
14900	4	93405	2.26276	0.894016	0.222543	0.509165	0.293142
14696	4	93478	2.3815	0.881487	0.0974817	0.346148	0.460738
14452	4	93544	2.54978	0.862855	-3.01473	0.468082	0.329678
13467	4	103987	3.05001	0.802545	0.0174843	0.614379	0.211564
13132	4	103990	3.21741	0.781106	-0.68807	0.0889665	1.05077
13068	4	104020	3.24277	0.777818	-0.300569	0.326346	0.486322
13134	4	104157	3.21601	0.781288	-0.80896	0.648127	0.18834
12993	4	108553	3.28473	0.772355	-2.99969	0.473039	0.325103
13198	4	108567	3.18464	0.785341	0.777203	0.191444	0.717958
13640	4	109297	2.9681	0.812839	0.0614255	0.927367	0.0327484
13529	4	109302	3.02002	0.80633	0.169777	0.93091	0.0310922
13786	4	109408	2.89866	0.821455	-0.26099	0.453256	0.343657
13606	4	110012	2.98501	0.810725	-0.103204	0.717802	0.143995
13519	4	110013	3.02511	0.805689	0.132717	0.473209	0.324947
13595	4	110070	2.98915	0.810208	0.537661	0.565541	0.247536
13213	4	110442	3.17836	0.786151	0.654347	0.428797	0.367748
12580	4	110491	3.50322	0.743542	0.183095	0.779285	0.108303
12129	4	110694	3.71075	0.715751	-0.926726	0.694127	0.158561
11855	4	110821	3.82901	0.699804	0.387919	0.536116	0.270741
11325	4	110953	4.04343	0.670799	0.0190451	0.992676	0.00319254
10832	4	115195	4.23532	0.644865	-0.504055	0.392454	0.406212
10457	4	115545	4.38014	0.625377	0.0653568	0.931702	0.030723
9685	4	115606	4.71717	0.580566	-0.540064	0.548203	0.261059
9393	4	123710	4.8375	0.564817	-0.480051	0.526986	0.278201
8503	4	124690	5.26945	0.509748	0.214504	0.326904	0.48558
8523	4	124797	5.25983	0.510946	-0.416215	0.504887	0.296806
8466	4	137970	5.28697	0.507569	-0.142459	0.415924	0.380986
8200	4	138027	5.43589	0.489238	-0.720962	0.614598	0.211409
8150	4	138308	5.46948	0.485153	-0.398861	0.789216	0.102804
8059	4	138317	5.52582	0.478342	-3.00059	0.47274	0.325377
7820	4	138491	5.669	0.461271	0.823318	0.246259	0.608608
7761	4	138554	5.69886	0.457755	-0.660931	0.26511	0.576573
7513	4	138623	5.8292	0.442593	-0.609176	0.573148	0.241733
7408	4	139051	5.8797	0.4368	0.305744	0.756646	0.121108
7388	4	139471	5.89002	0.435623	-0.584601	0.383357	0.416396
7336	4	139736	5.91309	0.432996	0.655185	0.376969	0.423695
7127	4	140510	6.0134	0.421691	-0.648633	0.51929	0.28459
6790	4	140658	6.17767	0.403585	0.174619	0.3254	0.487582
6519	4	140703	6.30301	0.390116	0.0096065	0.552071	0.258005
6363	4	140725	6.38462	0.381511	0.121834	0.843569	0.0738794
5986	4	140834	6.58839	0.360593	-1.52522	0.942161	0.0258747
5704	4	140930	6.75091	0.344499	0.273656	0.615695	0.210634
5382	4	141720	6.95393	0.325129	-3.40814	0.349059	0.457102
5373	4	141896	6.95786	0.324762	0.0062243	0.680373	0.167253
5670	4	142583	6.76506	0.343122	-0.696439	0.605393	0.217963
6255	4	142726	6.44227	0.37551	0.0661264	0.354818	0.449995
6663	4	142913	6.22952	0.397977	0.0562077	0.564915	0.248017
7397	4	142923	5.88542	0.436147	-0.335716	0.477732	0.320816
7831	4	143282	5.6604	0.462287	0.410888	0.266987	0.573509
8115	4	143562	5.48899	0.482788	0.0588398	0.923995	0.0343304
8602	4	143683	5.22105	0.515791	0.459812	0.667117	0.175798
9400	4	143869	4.83431	0.565233	0.73727	0.19882	0.701539
9773	4	143886	4.67558	0.586044	-0.604319	0.307326	0.512401
11340	4	144036	4.03941	0.671343	0.129276	0.983869	0.00706268
11022	4	144427	4.16596	0.654228	0.582441	0.36595	0.436578
10819	4	144434	4.24349	0.643763	0.430138	0.707646	0.150184
12192	4	145622	3.68845	0.718752	0.0845261	0.957542	0.0188423
12265	4	147600	3.65568	0.723155	0.476945	0.443795	0.352818
12207	4	147645	3.68237	0.719568	-1.55973	0.956885	0.0191401
12095	4	147659	3.7285	0.713362	0.850445	0.0634231	1.19775
11954	4	147669	3.79096	0.704941	0.710901	0.203803	0.690789
11779	4	147740	3.86035	0.695569	0.511086	0.410955	0.386206
11872	4	147762	3.82152	0.700815	-2.67319	0.587415	0.231055
11748	4	147902	3.87522	0.693558	0.119269	0.763487	0.117199
11632	4	147913	3.92351	0.687027	-0.0570628	0.39019	0.408724
11450	4	159572	4.00101	0.676539	-0.109245	0.839289	0.0760884
10289	4	172560	4.45598	0.615219	-0.0813028	0.744843	0.127935
9902	4	176383	4.61584	0.59394	0.692351	0.207363	0.683269
9497	4	184351	4.79308	0.570613	0.209828	0.316205	0.500032
8871	4	185300	5.07907	0.533713	0.728436	0.237461	0.624408
8914	4	185379	5.06437	0.535584	0.0515809	0.358886	0.445044
8912	4	186298	5.06617	0.535354	0.0927558	0.347446	0.459112
9054	4	186753	4.99658	0.544252	0.268797	0.847234	0.0719964
9023	4	186940	5.00997	0.542535	-1.4968	0.93005	0.0314939
9027	4	187495	5.00858	0.542713	0.756563	0.195231	0.709451
9248	4	188017	4.90202	0.55644	1.46534	0.447562	0.349146
9686	4	188719	4.71683	0.580611	0.613921	0.222911	0.651868
9734	4	189799	4.69449	0.58355	0.651174	0.380534	0.419606
9681	4	190867	4.71867	0.580368	0.00143299	0.373134	0.428135
9589	4	191167	4.75569	0.575507	0.262995	0.810549	0.0912207
9478	4	191653	4.80195	0.569454	-0.348145	0.550137	0.259529
8984	4	193590	5.03053	0.539903	-2.70328	0.576358	0.239307
8707	4	193594	5.16097	0.523339	-2.70328	0.576358	0.239307
6347	4	212987	6.39419	0.38051	-0.202947	0.434743	0.361767
5534	4	220552	6.83501	0.336375	-0.790074	0.640867	0.193232
5145	4	221401	7.10182	0.311533	-0.146171	0.417065	0.379797
4612	4	227564	7.49413	0.277554	3.54376	0.0158065	1.80116
4549	4	227937	7.53073	0.274537	-0.966776	0.710042	0.148716
4302	4	228005	7.70323	0.260662	-0.0640926	0.909132	0.0413732
4237	4	229072	7.74269	0.257567	0.154293	0.951134	0.0217585
3902	4	231543	8.01921	0.2367	0.39544	0.270571	0.567719
3633	4	236244	8.25911	0.219729	0.946035	0.729152	0.137182
3018	4	240931	8.81113	0.184482	0.37677	0.66976	0.174081
2844	4	241092	8.97569	0.17495	0.0262112	0.699732	0.155068
2753	4	241099	9.06966	0.169698	0.640208	0.39039	0.408502
2657	4	242143	9.17424	0.164014	0.0199106	0.991535	0.00369204
2483	4	250940	9.37084	0.153771	-2.43436	0.678425	0.168498
2441	4	251463	9.42325	0.151136	1.08245	0.141592	0.848961
2142	4	251634	9.78901	0.133823	2.44162	0.0279348	1.55385
2069	4	251727	9.87432	0.130046	0.263857	0.679094	0.16807
2049	4	251988	9.89723	0.129047	-0.522124	0.541816	0.266148
2061	4	251999	9.88277	0.129677	0.634029	0.305192	0.515426
1895	4	254143	10.1033	0.120367	-2.05561	0.832375	0.0796811
1415	4	255939	10.759	0.0961181	1.05766	0.0844628	1.07333
1285	4	255960	11.0243	0.0876282	0.352225	0.28077	0.55165
1110	4	258855	11.3217	0.078929	0.0691835	0.353966	0.451038
912	4	261971	11.9051	0.0641195	-0.0767879	0.881418	0.0548182
866	4	264681	12.0849	0.0601007	0.175045	0.325288	0.487732
812	4	265048	12.2791	0.0560244	0.0873398	0.348937	0.457252
795	4	265402	12.3231	0.0551378	-2.06334	0.829146	0.0813692
725	4	265405	12.5552	0.0506691	-2.93504	0.494668	0.305686
550	4	267687	13.2623	0.0390547	-0.357274	0.923542	0.0345431
200	4	270637	15.8541	0.0145588	-0.404497	0.489773	0.310005
143	4	273086	16.8258	0.00994542	-0.389435	0.495764	0.304725
101	4	274879	17.9364	0.00639323	-1.60301	0.975371	0.0108302
82	4	275756	18.5307	0.00503424	-1.59645	0.972568	0.0120798
59	4	276127	19.5649	0.00330879	-0.332107	0.476533	0.321907
54	4	279197	19.7763	0.00303497	-1.64664	0.994024	0.00260327
55	4	282499	19.737	0.00308412	0.0440755	0.360996	0.442498
58	4	282500	19.6251	0.00322845	-0.416284	0.50491	0.296786
62	4	282524	19.491	0.00341004	0.815248	0.251696	0.599123
79	4	282871	18.6995	0.00470249	-1.31514	0.853131	0.0689844
80	4	282875	18.6464	0.00480441	-0.542901	0.549216	0.260257
87	4	283114	18.3654	0.00538103	-1.97596	0.865816	0.0625743
91	4	283328	18.1728	0.00581457	-0.843147	0.661352	0.179567
116	4	283433	17.6875	0.00706258	0.339485	0.283825	0.546949
129	4	283484	17.241	0.0084373	-0.580614	0.605576	0.217831
152	4	283503	16.6685	0.0105822	0.113348	0.651171	0.186305
151	4	283578	16.7364	0.0103024	0.102233	0.980715	0.00845709
162	4	283580	16.4578	0.0114968	-2.99447	0.474764	0.323522
183	4	283587	16.1213	0.0131174	-2.11661	0.806963	0.0931464
215	4	283826	15.6411	0.0158158	0.0561558	0.717461	0.144202
302	4	284309	14.549	0.02407	-2.03201	0.842253	0.0745575
375	4	284311	14.0361	0.0292356	-0.247592	0.989745	0.00447687
606	4	284664	12.9892	0.0432078	0.133842	0.336265	0.473318
786	4	285079	12.3422	0.0547568	-6.41418	0.0108588	1.96422
1032	4	285729	11.5084	0.0738786	-0.624714	0.49293	0.307215
1117	4	285770	11.3143	0.079134	0.579247	0.447946	0.348774
1347	4	285807	10.8812	0.092118	0.468857	0.563508	0.2491
1747	4	286232	10.2884	0.113021	-2.48624	0.65819	0.181648
1751	4	286431	10.2837	0.113203	0.700186	0.205854	0.686441
1762	4	286542	10.2679	0.113816	0.200332	0.757525	0.120603
1614	4	287143	10.4708	0.106176	-2.87119	0.516541	0.286895
1580	4	287185	10.5072	0.104853	-1.53276	0.945374	0.0243963
1535	4	287310	10.573	0.102505	0.12985	0.62869	0.201563
1487	4	293588	10.6431	0.100054	-0.199406	0.725002	0.139661
1484	4	293945	10.6456	0.0999657	-0.197954	0.726801	0.138584
1542	4	294439	10.5525	0.103231	-2.20918	0.768799	0.114187
1560	4	295639	10.533	0.103927	0.327703	0.853343	0.0688765
1972	4	299224	10.0088	0.124284	0.303521	0.759422	0.119517
2004	4	300319	9.96005	0.126344	-0.0136607	0.37749	0.423095
2149	4	300851	9.78435	0.134032	0.102202	0.883459	0.0538135
2058	4	306393	9.88959	0.129379	-0.762267	0.630241	0.200493
2128	4	306875	9.80566	0.133078	-0.0213517	0.591694	0.227903
2220	4	308496	9.6992	0.137905	0.677531	0.210239	0.677287
2044	4	309557	9.90126	0.128872	0.153347	0.33104	0.48012
1871	4	310149	10.131	0.119242	-0.515261	0.539383	0.268103
1730	4	324062	10.3083	0.112253	-0.0163285	0.649957	0.187116
1886	4	329468	10.1163	0.119839	0.0167465	0.368746	0.433272
1967	4	333699	10.0165	0.12396	0.0249395	0.879936	0.0555487
1879	4	334313	10.1239	0.119532	0.242819	0.704734	0.151975
1658	4	334850	10.4048	0.108609	0.212939	0.3154	0.501138
2197	4	339569	9.72693	0.136633	-0.0681843	0.915313	0.0384305
2309	4	340297	9.58697	0.143158	-1.32808	0.858572	0.0662234
2194	4	340421	9.72982	0.136501	3.1761	0.0095482	2.02008
2150	4	340541	9.7841	0.134044	0.296739	0.639761	0.193982
2206	4	340547	9.71282	0.137279	0.238411	0.710151	0.148649
1912	4	349646	10.0807	0.121294	0.213228	0.315326	0.501241
1565	4	349703	10.524	0.104248	-0.143136	0.795787	0.0992032
1447	4	350891	10.7016	0.0980478	0.00418272	0.372344	0.429056
1326	4	354500	10.918	0.0909456	-0.229856	0.687613	0.162656
1237	4	356566	11.1208	0.0847152	0.225381	0.858743	0.0661366
1034	4	358245	11.5061	0.0739391	0.304049	0.758762	0.119894
1289	4	361091	11.0012	0.0883398	0.0353524	0.363459	0.439545
1338	4	362556	10.9012	0.0914786	-0.631425	0.581292	0.235606
1383	4	362687	10.8061	0.0945562	-0.114426	0.997262	0.00119085
1402	4	367185	10.775	0.0955831	-0.140963	0.798558	0.0976934
1393	4	367195	10.7906	0.095068	-0.691751	0.60364	0.219222
1584	4	367246	10.5041	0.104965	-0.113757	0.407165	0.39023
2632	4	379861	9.20037	0.162619	-0.0913401	0.400401	0.397505
2665	4	380196	9.16433	0.164545	-0.118299	0.408543	0.388762
2707	4	380779	9.12139	0.166866	0.511051	0.244546	0.61164
2824	4	381333	8.99447	0.173889	0.312754	0.874717	0.0581325
3231	4	386187	8.61335	0.196519	-0.0868742	0.943606	0.0252091
3754	4	387539	8.14235	0.227859	-2.14494	0.795232	0.0995063
3881	4	388712	8.04316	0.234959	1.28017	0.115063	0.939063
4184	4	389929	7.78835	0.254023	-0.952558	0.704377	0.152195
4323	4	389962	7.69123	0.261608	-0.059332	0.901947	0.044819
4558	4	390170	7.52526	0.274986	-0.141758	0.415709	0.381211
5047	4	390448	7.17594	0.304882	0.531056	0.392434	0.406233
5317	4	394202	6.99782	0.321049	-0.121622	0.409554	0.387689
5357	4	394312	6.9697	0.323659	0.256209	0.304354	0.516621
5398	4	397543	6.93787	0.326631	-0.156116	0.42013	0.376616
5414	4	398819	6.91829	0.328469	0.155389	0.330495	0.480835
5550	4	414186	6.82376	0.337454	-1.2259	0.815802	0.0884154
5643	4	414221	6.77635	0.342026	-0.384945	0.510305	0.29217
5213	4	414406	7.06568	0.314816	-1.96411	0.870815	0.0600741
5069	4	414582	7.15964	0.306336	0.756853	0.195178	0.70957
4805	4	414591	7.35317	0.289417	-0.243736	0.670813	0.173399
4548	4	415158	7.53121	0.274497	0.758697	0.292153	0.53439
4474	4	415159	7.57885	0.270609	-1.57882	0.965036	0.0154565
4286	4	415698	7.71524	0.259717	-0.415018	0.766272	0.115617
4135	4	415734	7.82633	0.251105	-1.32279	0.856346	0.0673507
3716	4	415998	8.17698	0.225422	-1.03201	0.736234	0.132984
5122	4	418411	7.11413	0.310421	0.0715154	0.771247	0.112807
4943	4	418467	7.25729	0.297708	-1.94701	0.878034	0.0564885
4637	4	419007	7.48234	0.278531	-0.181539	0.428027	0.368529
4536	4	419008	7.536	0.274105	0.0944606	0.80402	0.0947332
4873	4	419959	7.30341	0.293697	-2.91162	0.502633	0.298749
4862	4	420218	7.30957	0.293164	-0.708273	0.609827	0.214793
4869	4	420221	7.30428	0.293622	-0.0873856	0.867619	0.0616709
4770	4	420308	7.37346	0.287686	-0.0425873	0.385925	0.413497
4478	4	424946	7.57776	0.270697	-1.69889	0.98364	0.00716393
3864	4	428163	8.06061	0.233696	0.17743	0.786476	0.104315
3868	4	428626	8.05841	0.233855	-0.279678	0.962852	0.0164405
4522	4	429654	7.54206	0.273608	-1.24285	0.822865	0.0846716
5111	4	430558	7.12127	0.309777	0.678447	0.21006	0.677656
6891	4	432707	6.12923	0.40887	0.165715	0.327753	0.484453
7599	4	432852	5.78664	0.44751	-0.724299	0.615856	0.210521
8241	4	432922	5.41305	0.492027	0.686408	0.208513	0.680867
8849	4	433629	5.09462	0.531736	0.307547	0.291585	0.535235
8960	4	433645	5.04116	0.538545	-0.77296	0.634319	0.197692
9148	4	434188	4.9524	0.549933	-0.283829	0.46066	0.336619
9285	4	434940	4.88989	0.558012	-0.421489	0.506694	0.295254
9409	4	435101	4.83093	0.565673	0.273826	0.299931	0.522979
10095	4	435248	4.53702	0.604406	-0.127055	0.688753	0.161937
10682	4	441618	4.29492	0.636834	0.653164	0.21503	0.6675
10530	4	442168	4.35297	0.629025	-0.0657156	0.392752	0.405881
10507	4	442895	4.36063	0.627997	-0.256589	0.451837	0.345019
10852	4	443592	4.2285	0.645785	0.32815	0.603108	0.219605
9893	4	443633	4.62102	0.593253	0.0946522	0.346925	0.459764
10117	4	443634	4.52294	0.606282	0.463424	0.255046	0.593381
10018	4	443641	4.56814	0.600268	0.316628	0.289364	0.538555
8570	4	447407	5.23932	0.513505	-0.1468	0.417258	0.379595
6949	4	454970	6.10274	0.41178	-0.536419	0.546902	0.26209
2959	4	460471	8.85775	0.181738	-1.01731	0.730302	0.136497
2645	4	460957	9.1892	0.163214	-0.720867	0.614563	0.211434
2584	4	462311	9.25781	0.15959	-0.13115	0.819234	0.0865922
2118	4	462711	9.8176	0.132546	0.196482	0.95315	0.0208386
1914	4	464812	10.0778	0.121413	0.177887	0.32454	0.488732
1856	4	464821	10.1489	0.11852	1.20082	0.125198	0.902401
1765	4	465036	10.2642	0.113956	-2.57142	0.625509	0.203766
1227	4	472651	11.1303	0.0844327	-0.79104	0.641238	0.192981
1774	4	473150	10.2449	0.11471	-0.100351	0.850793	0.0701763
2562	4	476391	9.27878	0.158496	0.0505066	0.359187	0.444679
2726	4	479781	9.09994	0.168035	0.582154	0.229441	0.639329
3085	4	483331	8.7433	0.188538	-0.102623	0.403797	0.393837
3364	4	485883	8.49218	0.204215	-0.0946998	0.858119	0.0664526
4445	4	486459	7.59468	0.269327	-0.805917	0.646955	0.189126
4895	4	487211	7.28829	0.295007	-0.310842	0.916933	0.0376625
4878	4	488725	7.29933	0.29405	-0.591678	0.317328	0.498491
5356	4	488769	6.97019	0.323613	-1.09545	0.762005	0.118042
5716	4	489710	6.74424	0.345149	-0.335595	0.477691	0.320853
5843	4	501523	6.67122	0.352325	0.306378	0.628413	0.201755
5778	4	501588	6.70908	0.348591	0.788592	0.189378	0.72267
5593	4	501893	6.7996	0.339778	-0.473297	0.421193	0.375518
5738	4	503611	6.72972	0.346568	0.611743	0.223355	0.651005
6214	4	506154	6.45967	0.373712	-0.195068	0.432264	0.364251
6594	4	506375	6.25885	0.394827	-0.668092	0.594829	0.225608
7070	4	506418	6.04377	0.418304	-4.52579	0.124707	0.904108
7747	4	507003	5.70654	0.456853	-3.17729	0.416383	0.380507
7753	4	507063	5.70206	0.457379	-2.31536	0.725703	0.139241
7862	4	507760	5.64361	0.464272	-0.258031	0.452301	0.344572
8381	4	508726	5.33527	0.501585	-2.06229	0.829585	0.0811392
9121	4	510877	4.96373	0.548473	-4.6852	0.105075	0.978502
9522	4	513220	4.78446	0.57174	-0.891519	0.680246	0.167334
9615	4	514621	4.74179	0.577331	-4.80473	0.0920307	1.03607
9559	4	514993	4.77021	0.573605	0.190672	0.769697	0.11368
9249	4	515791	4.90178	0.556471	0.416581	0.265675	0.575649
9309	4	515842	4.87628	0.559777	0.657885	0.0910291	1.04082
9229	4	515914	4.91059	0.555331	-0.594281	0.567726	0.245861
9135	4	515947	4.95737	0.549292	0.733519	0.234142	0.63052
10395	4	516523	4.40687	0.621793	-0.0397507	0.929898	0.0315646
10770	4	516697	4.25877	0.641703	-0.0707456	0.394247	0.404232
11187	4	519867	4.09875	0.663315	0.0379781	0.724085	0.140211
11241	4	519899	4.07978	0.665881	-1.23484	0.819524	0.0864381
11451	4	520020	4.00098	0.676544	-0.131813	0.810258	0.0913767
11035	4	520106	4.15807	0.655295	0.550826	0.549126	0.260328
10803	4	520214	4.24781	0.64318	0.00840151	0.993292	0.00292315
11274	4	520578	4.06583	0.667768	2.026	0.0482127	1.31684
11395	4	520914	4.02108	0.673823	-2.70059	0.577343	0.238566
11413	4	521120	4.01329	0.674878	-1.79668	0.00278005	2.55595
11769	4	521290	3.86436	0.695026	0.374466	0.275488	0.559897
11810	4	521293	3.84691	0.697385	0.374466	0.275488	0.559897
11727	4	521350	3.88366	0.692417	-0.534134	0.546088	0.262738
11945	4	524304	3.79484	0.704417	-0.124007	0.41028	0.38692
12081	4	524641	3.73168	0.712933	1.6197	0.0787858	1.10355
12041	4	525012	3.75022	0.710435	-1.23812	0.820889	0.0857154
11969	4	525203	3.78274	0.70605	0.447448	0.473337	0.32483
11568	4	528624	3.95558	0.682687	-0.50745	0.30538	0.51516
11651	4	528762	3.91482	0.688203	-0.237333	0.445657	0.350999
11357	4	528936	4.03438	0.672023	-0.137055	0.80355	0.0949872
10288	4	529482	4.4564	0.615162	-2.88419	1.68411e-06	5.77363
9939	4	529500	4.5999	0.596052	-0.393297	0.797161	0.0984538
9392	4	530027	4.83758	0.564807	0.0519373	0.949345	0.0225761
10637	4	530075	4.31261	0.634453	0.329132	0.601978	0.22042
10909	4	530639	4.20707	0.648677	-5.91993	0.0224675	1.64845
11000	4	530643	4.17459	0.653063	-5.91993	0.0224675	1.64845
11596	4	530965	3.94225	0.684491	0.148249	0.3324	0.478339
11512	4	531138	3.9747	0.6801	0.225919	0.316412	0.499747
12080	4	532460	3.73171	0.712929	0.407374	0.739316	0.13117
9007	4	536870	5.01725	0.541603	-4.81397	0.091079	1.04058
6830	4	537052	6.16146	0.405348	-2.58484	1.75956e-05	4.7546
8540	4	537511	5.2525	0.51186	1.26818	0.00479656	2.31907
9367	4	538971	4.85046	0.563131	-1.90411	0.000908	3.04191
11127	4	541844	4.12006	0.660432	-0.673279	0.489669	0.310097
11181	4	541856	4.10114	0.662992	-0.561511	0.630916	0.200028
11757	4	542296	3.86891	0.694411	-1.9117	0.000868327	3.06132
11445	4	542546	4.00252	0.676335	1.6117	0.0141427	1.84947
11239	4	542647	4.07991	0.665864	-0.00210013	0.374151	0.426953
10565	4	543724	4.33812	0.631021	-0.0517653	0.914134	0.0389901
10465	4	543828	4.37668	0.625842	-2.85664	0.521592	0.282669
10375	4	544534	4.41184	0.621126	-1.04283	0.0809091	1.092
10273	4	544537	4.46217	0.614391	-1.04283	0.0809091	1.092
10244	4	544615	4.47088	0.613227	-1.17866	0.00901141	2.04521
10520	4	544673	4.35614	0.628599	0.856332	0.224871	0.648066
13061	4	544744	3.24608	0.777388	0.672547	0.27615	0.558854
13317	4	544797	3.12986	0.792381	-0.226089	0.845824	0.0727201
13914	4	545154	2.83421	0.829349	0.205695	0.317275	0.498564
14038	4	615475	2.77676	0.836299	-0.193931	0.894042	0.0486421
13512	4	615529	3.02691	0.805461	-0.591447	0.373245	0.428006
13378	4	615619	3.09594	0.796712	-0.589646	0.37509	0.425864
14269	4	615652	2.65999	0.850151	-0.589177	0.375571	0.425308
14469	4	615745	2.53848	0.864137	-0.62128	0.343518	0.464051
14498	4	616941	2.51578	0.866697	1.7306	0.0691866	1.15998
14056	4	622226	2.76586	0.837607	-0.204138	0.435119	0.361392
14008	4	622573	2.78755	0.835	-0.435491	0.511508	0.291147
13250	4	623794	3.16034	0.78847	0.389751	0.534124	0.272358
13193	4	623886	3.18678	0.785066	0.389751	0.534124	0.272358
12855	4	623889	3.35075	0.763709	0.631831	0.306908	0.512991
11983	4	625343	3.77452	0.707159	1.26361	0.117124	0.931354
11391	4	625475	4.02295	0.67357	0.293225	0.29511	0.530015
10910	4	625730	4.2062	0.648794	1.05836	0.0842544	1.07441
9744	4	627578	4.68897	0.584278	0.298742	0.293749	0.532024
9423	4	627662	4.82262	0.566756	-0.72056	0.614447	0.211515
8932	4	627839	5.05659	0.536576	0.759804	0.194633	0.710783
8469	4	628058	5.28592	0.507699	1.24266	0.119771	0.921648
7502	4	628470	5.8334	0.442109	-0.162361	0.422062	0.374624
6979	4	628640	6.08961	0.413227	-1.30064	0.847038	0.0720972
5728	4	629841	6.73481	0.34607	0.492506	0.248598	0.604503
4494	4	630392	7.56255	0.271934	-3.48761	7.24607e-09	8.1399
4496	4	630569	7.5614	0.272028	-0.731081	0.377414	0.423182
4834	4	630653	7.33072	0.291342	0.141319	0.334256	0.475921
5051	4	630725	7.17461	0.305001	0.272999	0.668064	0.175182
5031	4	630728	7.19018	0.303617	-0.526662	0.543428	0.264858
5215	4	630923	7.06474	0.314902	0.391516	0.532207	0.273919
5377	4	634288	6.95543	0.324989	-2.11182	0.808952	0.0920775
5178	4	634487	7.0859	0.312976	0.474931	0.556795	0.254305
4844	4	635170	7.32551	0.29179	-0.634972	0.330394	0.480967
4290	4	635321	7.7135	0.259853	0.915398	0.167473	0.776056
3752	4	635669	8.14402	0.227741	0.361389	0.565387	0.247654
3609	4	635715	8.28073	0.218249	0.643719	0.297702	0.526218
3084	4	636448	8.74333	0.188536	1.26247	0.00495697	2.30478
3279	4	636935	8.58482	0.198309	-1.33156	0.0214348	1.66888
3574	4	637010	8.32659	0.215139	1.73906	0.00435432	2.36108
3622	4	637146	8.27011	0.218975	1.07635	0.0790462	1.10212
4182	4	637202	7.79099	0.25382	0.617014	0.222283	0.653094
9067	4	637685	4.9897	0.545135	1.40431	0.100517	0.997762
8317	4	637739	5.36912	0.497414	1.22926	0.121488	0.915466
8305	4	637754	5.37954	0.496133	0.973542	0.158089	0.801098
8267	4	637993	5.40002	0.493622	0.762546	0.194128	0.711912
11336	4	647737	4.04055	0.671188	-0.428752	0.817683	0.0874149
11053	4	647776	4.15275	0.656013	-0.501763	0.712899	0.146972
10820	4	648101	4.24265	0.643877	-0.566969	0.623629	0.205074
9228	4	655067	4.91075	0.55531	-0.287853	0.461972	0.335384
4510	4	659163	7.55039	0.272926	0.160017	0.899379	0.0460571
3618	4	659167	8.27278	0.218792	0.866934	0.0377833	1.4227
4106	4	662504	7.85077	0.249241	-0.156184	0.420151	0.376594
4124	4	668673	7.83117	0.250735	-0.0519835	0.654222	0.184275
3379	4	671092	8.48179	0.204887	-0.652323	0.58899	0.229892
2668	4	671646	9.16293	0.16462	-0.603551	0.571098	0.243289
414	4	673542	13.8678	0.0311483	-1.02955	0.232015	0.634485
363	4	673604	14.1327	0.0281888	-1.31181	0.00425223	2.37138
461	4	673635	13.654	0.0337497	-1.4753	0.0015651	2.80546
213	4	673650	15.6493	0.0157656	0.597586	0.355586	0.449055
157	4	673790	16.5242	0.0112003	-0.126632	0.41108	0.386074
53	4	675843	19.8699	0.00292094	-1.80777	0.00158072	2.80115
74	4	677325	19.0018	0.00416065	-1.59468	0.00495968	2.30455
124	4	677533	17.4276	0.00783391	-0.785824	0.639238	0.194337
184	4	677644	16.1167	0.0131412	3.12738	0.0373399	1.42783
244	4	679043	15.1841	0.0188722	-1.90808	0.000887086	3.05203
115	4	683072	17.705	0.00701317	-0.217665	0.867501	0.0617301
109	4	683888	17.7871	0.00678693	1.55543	0.405878	0.391604
103	4	684059	17.9269	0.00641746	-0.976238	0.713821	0.146411
97	4	684674	18.0032	0.00622427	-1.69724	0.0029013	2.53741
60	4	691665	19.5461	0.00333415	-0.0938855	0.401165	0.396677
28	4	691961	22.0797	0.00117128	-0.251866	0.99606	0.00171429
12	4	692160	23.265	0.000712424	-1.12231	0.12451	0.904796
4	4	693966	24.5762	0.000408969	-1.5053	0.0120866	1.9177
46	4	694287	20.4514	0.00230072	-0.340398	0.479289	0.319403
93	4	695742	18.1327	0.00590897	-0.188716	0.901903	0.0448402
267	4	696236	14.8936	0.0211004	-0.188128	0.430088	0.366443
575	4	696265	13.1395	0.0408729	0.605098	0.224711	0.648375
2505	4	709478	9.34181	0.155248	-1.48754	0.926106	0.0333391
3349	4	709512	8.50571	0.203343	-0.270657	0.456382	0.340672
3765	4	712525	8.13517	0.228367	0.0131334	0.69204	0.159869
6197	4	720088	6.47141	0.372502	-0.713471	0.443382	0.353222
6483	4	721346	6.31986	0.388329	-0.0786844	0.396612	0.401634
7010	4	726306	6.07731	0.414586	0.485803	0.250074	0.601932
7699	4	726452	5.72825	0.454309	-0.0520553	0.388711	0.410373
8646	4	736688	5.19502	0.519054	0.39012	0.271812	0.565731
8899	4	738775	5.07029	0.53483	-1.10475	0.0617362	1.20946
10290	4	745471	4.45538	0.615299	0.945161	0.162618	0.78883
10900	4	748239	4.20933	0.648371	-1.17235	0.0458301	1.33885
11060	4	748262	4.15126	0.656215	-0.962757	0.240941	0.61809
11080	4	748410	4.14132	0.657559	-0.664368	0.349685	0.456323
9496	4	757119	4.7935	0.570559	-0.918081	0.130379	0.884791
10171	4	757390	4.49976	0.609372	1.65242	0.0758473	1.12006
10763	4	758243	4.26122	0.641372	-0.5678	0.558149	0.25325
11529	4	758248	3.97037	0.680687	-0.5678	0.558149	0.25325
11788	4	758585	3.8583	0.695845	-1.51807	0.939111	0.0272829
12099	4	758596	3.72696	0.713569	1.69073	0.0725205	1.13954
11099	4	763069	4.13325	0.658649	0.186027	0.35405	0.450935
11430	4	764140	4.00846	0.675532	0.975856	0.111792	0.951587
11254	4	764832	4.0756	0.666447	-1.5815	0.00840101	2.07567
10978	4	765232	4.17945	0.652406	-0.991077	0.0689365	1.16155
11657	4	765991	3.91235	0.688536	-0.905137	0.259618	0.585666
11639	4	766723	3.91962	0.687553	-0.885428	0.275627	0.559678
11194	4	766775	4.09687	0.663569	-2.09002	0.00050937	3.29297
10523	4	766795	4.35479	0.628781	0.270152	0.331136	0.479993
10510	4	767099	4.35981	0.628107	-0.776246	0.635574	0.196834
8885	4	769475	5.0732	0.534459	-3.89594	0.230993	0.636401
7890	4	769686	5.62647	0.466305	-0.0464378	0.387057	0.412225
7573	4	770292	5.79936	0.446037	0.453254	0.467438	0.330276
6458	4	771416	6.33541	0.386684	-1.09098	0.760182	0.119083
6036	4	773196	6.56569	0.362883	-0.276674	0.518184	0.285516
6169	4	773515	6.49267	0.370318	0.580857	0.22971	0.638819
6161	4	775809	6.49496	0.370083	0.315404	0.871289	0.0598377
6149	4	776030	6.50229	0.369333	-0.748072	0.208253	0.681409
6559	4	776413	6.27714	0.392871	0.043615	0.361126	0.442342
6817	4	781969	6.16541	0.404919	-0.222382	0.577509	0.238441
8404	4	783214	5.31655	0.5039	-0.691254	0.603454	0.219356
9299	4	785692	4.88109	0.559152	0.258744	0.303715	0.517534
10823	4	787660	4.24085	0.64412	-0.552106	0.350008	0.455922
10784	4	788194	4.25493	0.642221	-0.165262	0.465201	0.33236
10775	4	788206	4.25765	0.641854	-0.158674	0.472709	0.325406
11472	4	788817	3.99256	0.677684	-1.51841	0.939255	0.0272164
10863	4	789241	4.22269	0.646569	-1.16208	0.0520797	1.28333
11065	4	791143	4.14838	0.656605	-0.0834743	0.562944	0.249535
9597	4	792225	4.75167	0.576035	-0.995634	0.0678027	1.16875
8055	4	792236	5.52737	0.478154	-0.183125	0.816652	0.0879628
9346	4	792257	4.86193	0.56164	-0.0329582	0.805614	0.0938732
9653	4	793904	4.72968	0.578921	-0.0728001	0.736413	0.132878
7191	4	794319	5.98619	0.424739	0.264517	0.282592	0.54884
7202	4	794321	5.98253	0.42515	0.264517	0.282592	0.54884
10084	4	794601	4.54046	0.603948	-2.69457	0.579549	0.23691
9602	4	794923	4.7504	0.576201	-0.679663	0.190991	0.718987
8335	4	795946	5.36357	0.498096	1.96822	0.246194	0.608722
7441	4	796416	5.86186	0.438841	0.0963371	0.891114	0.0500667
7193	4	796423	5.98592	0.424769	0.0318778	0.975761	0.0106566
6446	4	797301	6.34485	0.385688	0.479622	0.173889	0.759727
6462	4	797315	6.33231	0.387012	0.457142	0.187445	0.727125
13404	4	797460	3.08434	0.798189	0.028538	0.710988	0.148138
14050	4	797570	2.77072	0.837024	0.347145	0.218675	0.6602
12492	4	797704	3.54113	0.73849	-0.402508	0.241702	0.61672
14166	4	797718	2.71196	0.844032	-0.688913	0.0886728	1.05221
14254	4	797719	2.66629	0.849413	-0.688913	0.0886728	1.05221
14303	4	797761	2.64003	0.852479	0.0201997	0.538818	0.268558
14669	4	797792	2.40463	0.878985	0.0400306	0.514445	0.288661
14518	4	799729	2.50818	0.867551	0.185236	0.322609	0.491323
14014	4	802705	2.78521	0.835282	0.146914	0.960783	0.0173747
13953	4	803156	2.81783	0.831339	2.35233	0.031527	1.50132
13824	4	803561	2.87974	0.823783	-0.430761	0.36861	0.433433
13767	4	805165	2.90697	0.820429	-0.489204	0.623074	0.20546
13862	4	805221	2.85847	0.826389	0.461661	0.255441	0.59271
14069	4	807810	2.75863	0.838474	0.339046	0.271579	0.566104
14176	4	807861	2.70589	0.844751	-0.357454	0.484985	0.314272
13555	4	812986	3.01003	0.807587	-1.92807	0.886042	0.0525456
13593	4	812994	2.98943	0.810172	0.2571	0.81806	0.0872148
13869	4	817504	2.85537	0.826769	0.281913	0.297915	0.525908
13876	4	817915	2.85086	0.827319	0.873817	0.174435	0.758365
13915	4	818014	2.8338	0.829399	-1.87196	0.909836	0.0410368
13806	4	819473	2.88946	0.822587	-0.308021	0.514632	0.288503
13857	4	819768	2.86012	0.826187	1.43435	0.0972256	1.01222
13815	4	820801	2.88453	0.823193	0.184132	0.322899	0.490934
13715	4	821816	2.93638	0.816788	0.211016	0.315897	0.500454
13631	4	830580	2.97242	0.8123	0.0826368	0.955071	0.0199644
13582	4	831954	2.99378	0.809627	-0.126083	0.996849	0.00137067
13651	4	832143	2.96313	0.81346	-0.74955	0.625407	0.203837
13726	4	835387	2.93068	0.817496	-4.70032	0.103348	0.985699
13652	4	835428	2.96279	0.813502	0.358562	0.691669	0.160101
13510	4	836547	3.02723	0.805422	-0.528549	0.440946	0.355615
13240	4	836648	3.16421	0.787972	0.359199	0.690899	0.160586
13248	4	836663	3.1611	0.788372	0.485356	0.545364	0.263313
12145	4	836760	3.70374	0.716695	0.597164	0.226339	0.645241
12306	4	836817	3.63413	0.726048	0.604977	0.224736	0.648327
12118	4	836856	3.71603	0.71504	0.639494	0.300953	0.521501
12753	4	837210	3.40607	0.756422	0.182917	0.323218	0.490505
12924	4	838218	3.32233	0.767438	-0.465292	0.428871	0.367673
13137	4	839124	3.2123	0.781768	0.0856848	0.349394	0.456685
13135	4	839310	3.21536	0.781372	-0.10791	0.785948	0.104606
13136	4	840150	3.21375	0.78158	-1.96355	0.871048	0.0599577
13003	4	840187	3.28127	0.772806	-0.7468	0.624364	0.204562
12566	4	841884	3.51155	0.742433	-0.165868	0.642461	0.192153
12303	4	842707	3.63493	0.725939	-0.187793	0.429983	0.366549
12142	4	848597	3.70482	0.71655	-0.147391	0.41744	0.379406
10529	4	856082	4.35299	0.629023	-0.358426	0.538856	0.268527
10110	4	856599	4.52861	0.605526	0.167813	0.910845	0.0405557
9682	4	859387	4.71832	0.580415	-0.155192	0.780456	0.107652
9721	4	859399	4.70049	0.58276	-0.329315	0.571094	0.243292
9867	4	860428	4.63172	0.591837	1.23829	0.120329	0.919629
9995	4	860462	4.57847	0.598895	1.76293	0.0665762	1.17668
9933	4	863381	4.60267	0.595684	0.116734	0.836167	0.077707
9993	4	863561	4.57878	0.598854	0.441932	0.691431	0.160251
10076	4	863941	4.54291	0.603622	1.0639	0.144305	0.84072
10293	4	865912	4.45299	0.615618	-0.116929	0.408127	0.389205
10434	4	865929	4.38836	0.624275	0.0529239	0.358509	0.4455
10537	4	867270	4.35029	0.629386	-1.10421	0.765583	0.116008
10631	4	868072	4.31497	0.634135	-0.318615	0.472067	0.325996
10704	4	871435	4.28621	0.638006	-3.14128	0.427534	0.369029
10983	4	875402	4.1788	0.652495	0.0598877	0.719682	0.14286
11251	4	878898	4.07755	0.666182	-0.398947	0.498994	0.301905
11521	4	879195	3.97228	0.680428	-0.175715	0.42621	0.370376
11826	4	880735	3.83984	0.69834	-0.0155922	0.37805	0.422451
12135	4	880848	3.70854	0.716049	0.303189	0.759837	0.11928
12103	4	880954	3.72506	0.713825	0.915573	0.201883	0.6949
11883	4	881382	3.8154	0.701641	0.593365	0.434204	0.362306
12094	4	881480	3.72851	0.71336	0.790718	0.188994	0.723552
12665	4	881569	3.4503	0.75057	-0.0546925	0.778123	0.108952
12612	4	881571	3.48369	0.746138	-0.0546925	0.778123	0.108952
12529	4	882024	3.52263	0.740956	-1.57283	0.96248	0.0166081
12098	4	882279	3.72743	0.713505	-0.165318	0.767645	0.11484
10100	4	882698	4.5343	0.604768	-0.448771	0.516096	0.287269
8805	4	883072	5.11363	0.529324	-0.544226	0.54969	0.259882
8195	4	883380	5.43904	0.488855	0.309644	0.624589	0.204406
7792	4	884634	5.68132	0.459818	-2.89363	0.508798	0.293455
6850	4	884736	6.14786	0.406832	0.11149	0.871359	0.059803
6340	4	884927	6.39618	0.380302	0.193733	0.765833	0.115866
5808	4	885594	6.69118	0.350353	0.221562	0.730987	0.136091
4901	4	885691	7.28509	0.295285	0.25623	0.819171	0.0866256
4254	4	886406	7.7334	0.258293	0.125956	0.338393	0.470578
3646	4	886511	8.25085	0.220295	-0.126807	0.735462	0.13344
2715	4	887452	9.11304	0.16732	-0.0176952	0.37866	0.421751
2203	4	887796	9.71926	0.136983	0.128697	0.337653	0.47153
2159	4	887844	9.77458	0.134471	0.62342	0.313535	0.503713
1557	4	887989	10.5362	0.103813	-0.318578	0.509226	0.293089
1537	4	887994	10.571	0.102574	-0.47891	0.499015	0.301887
2096	4	888001	9.83856	0.131617	-0.306476	0.597012	0.224017
2318	4	888174	9.57722	0.143623	0.0423524	0.361482	0.441914
2370	4	888654	9.50579	0.147067	0.581337	0.512009	0.290723
2451	4	888892	9.41411	0.151593	0.129328	0.848206	0.0714988
2514	4	889062	9.32478	0.156119	-0.408692	0.587623	0.230901
2622	4	889316	9.21135	0.162036	0.52802	0.395217	0.403165
2887	4	889512	8.92873	0.177626	-2.45344	0.670959	0.173304
3260	4	889587	8.60005	0.197352	-0.0552756	0.389662	0.409312
3576	4	889626	8.32541	0.215219	0.181836	0.91519	0.0384886
3767	4	890347	8.13243	0.228561	0.000991831	0.373261	0.427988
3777	4	891051	8.12378	0.229174	-0.0642473	0.897792	0.046824
2923	4	891732	8.89382	0.179638	-0.404973	0.501046	0.300122
2966	4	891739	8.84932	0.182231	-0.404973	0.501046	0.300122
4063	4	892124	7.89434	0.245947	-0.460214	0.520066	0.283941
4300	4	892965	7.70447	0.260564	0.146805	0.332786	0.477834
4534	4	894939	7.5374	0.27399	-0.370202	0.489266	0.310455
4828	4	895187	7.33432	0.291032	-0.698816	0.606282	0.217325
4973	4	896134	7.23445	0.299709	0.938199	0.163744	0.785834
5060	4	896497	7.16788	0.305601	-1.00872	0.726847	0.138557
5226	4	896804	7.05935	0.315394	-0.0360088	0.934814	0.0292749
5423	4	897099	6.90989	0.329261	0.312315	0.621468	0.206581
5796	4	897165	6.69706	0.349773	1.01031	0.14253	0.846095
6561	4	897358	6.27578	0.393017	0.106937	0.503165	0.29829
7371	4	897771	5.89426	0.435139	-0.566368	0.557634	0.253651
7664	4	898407	5.74495	0.452359	0.090049	0.683454	0.165291
7611	4	898452	5.77686	0.448645	-0.776807	0.375767	0.425081
7669	4	898661	5.74271	0.45262	0.539879	0.238339	0.622804
8007	4	898668	5.54812	0.47566	0.715274	0.246208	0.608698
8301	4	898815	5.38311	0.495695	0.573416	0.354858	0.449945
8302	4	898976	5.38153	0.495889	-0.571921	0.393539	0.405012
8175	4	899050	5.45131	0.487361	0.259312	0.303572	0.517739
8211	4	899565	5.43084	0.489854	-1.96681	0.869674	0.0606435
8532	4	899574	5.25428	0.511638	-1.21495	0.811249	0.0908457
8660	4	899872	5.18761	0.519986	0.0134175	0.999905	4.13638e-05
8690	4	899970	5.17125	0.522044	0.283379	0.26699	0.573506
8735	4	900145	5.14696	0.525107	-0.246737	0.448669	0.348074
8808	4	900162	5.11106	0.52965	0.231807	0.310551	0.507867
8651	4	900491	5.19242	0.519381	-0.865719	0.670143	0.173832
8288	4	900596	5.38932	0.494933	-1.95902	0.872963	0.0590039
8245	4	900665	5.41116	0.492258	-0.0510597	0.630901	0.200039
8248	4	900780	5.41008	0.492391	0.624909	0.461365	0.335955
8244	4	900957	5.41126	0.492246	-0.183482	0.925616	0.0335693
8571	4	900963	5.23857	0.513599	-0.715046	0.228662	0.640805
8839	4	901096	5.09872	0.531216	0.631594	0.398239	0.399856
9757	4	901197	4.68183	0.585219	0.945062	0.162634	0.788788
10104	4	901408	4.53092	0.605219	0.952675	0.725185	0.139551
10582	4	901429	4.33234	0.631798	0.0309559	0.887732	0.0517179
10838	4	901771	4.23298	0.64518	0.612971	0.223105	0.651491
10974	4	901913	4.18118	0.652173	0.341256	0.89262	0.0493335
11168	4	902548	4.10677	0.66223	0.0986733	0.742895	0.129072
11225	4	903207	4.08393	0.665319	-0.179908	0.915202	0.0384832
11263	4	904127	4.07265	0.666845	-1.96409	0.870822	0.0600705
11525	4	907571	3.97169	0.680508	0.00677946	0.555634	0.255211
11585	4	908050	3.94684	0.68387	-0.511451	0.538035	0.26919
11626	4	908347	3.92806	0.686411	-0.168788	0.873813	0.0585815
11318	4	908576	4.04647	0.670388	-1.71842	0.975293	0.010865
10525	4	908685	4.35387	0.628905	-0.120864	0.804458	0.0944967
9691	4	910225	4.71553	0.580781	0.342069	0.711742	0.147677
8909	4	910317	5.06724	0.535219	0.652519	0.43078	0.365744
7910	4	910443	5.61036	0.46822	0.465691	0.146164	0.83516
6700	4	910460	6.21476	0.399567	0.130038	0.855504	0.0677779
6213	4	910469	6.46082	0.373593	1.06825	0.143666	0.842647
6099	4	910473	6.53508	0.365987	0.269575	0.938669	0.0274873
7783	4	910484	5.68935	0.458873	0.982617	0.156661	0.805038
10742	4	910521	4.27122	0.640025	-0.618234	0.576457	0.239233
11247	4	910540	4.07817	0.666099	-3.13847	0.428413	0.368137
11473	4	911002	3.99221	0.677731	0.163423	0.939204	0.0272399
11740	4	911014	3.87791	0.693195	0.116567	0.999486	0.000223371
13111	4	911047	3.22462	0.780172	0.034389	0.892186	0.0495446
13033	4	911083	3.264	0.775057	0.109562	0.990312	0.00422782
13498	4	918934	3.03467	0.804483	0.165359	0.801857	0.0959033
13627	4	919351	2.97421	0.812076	-0.0353002	0.38379	0.415907
13844	4	920566	2.86598	0.82547	0.376879	0.66963	0.174165
13810	4	920895	2.88676	0.82292	0.0966568	0.515384	0.287869
13900	4	922780	2.84204	0.828395	0.198359	0.760006	0.119183
13957	4	922801	2.81561	0.831608	-0.182107	0.428205	0.368349
14009	4	923964	2.78743	0.835015	-0.331056	0.476184	0.322225
13933	4	925583	2.82555	0.830402	-0.0337058	0.93784	0.0278711
14131	4	925627	2.72783	0.842149	0.57482	0.519825	0.284143
14242	4	925975	2.67515	0.848374	-0.620512	0.577291	0.238606
14138	4	925978	2.72499	0.842487	1.43341	0.0973281	1.01176
14037	4	926248	2.77722	0.836244	-0.345478	0.673119	0.171908
13729	4	926320	2.92987	0.817596	0.574436	0.353983	0.451018
13454	4	926333	3.05618	0.801764	0.958657	0.167081	0.777073
13356	4	926450	3.10972	0.794955	0.384473	0.660573	0.180079
12773	4	927454	3.39359	0.758069	0.930877	0.181536	0.741038
11553	4	929370	3.95952	0.682155	1.35992	0.0413183	1.38386
11792	4	929397	3.85795	0.695892	0.632238	0.219208	0.659144
11892	4	929521	3.81281	0.701991	1.94434	0.0014423	2.84094
12216	4	930011	3.67726	0.720256	0.443653	0.259496	0.58587
12298	4	930092	3.63997	0.725264	0.41662	0.726396	0.138827
13265	4	930774	3.15266	0.789458	-2.11235	0.808735	0.0921938
13692	4	930801	2.94487	0.815734	-2.11235	0.808735	0.0921938
14042	4	931528	2.77496	0.836515	-0.826517	0.654905	0.183822
14285	4	932768	2.65089	0.851214	-0.471814	0.524107	0.28058
14336	4	932891	2.62197	0.854575	0.18163	0.323555	0.490052
14386	4	932894	2.59258	0.857966	-0.499807	0.533924	0.27252
14442	4	933060	2.55546	0.862209	0.16977	0.575743	0.239771
14771	4	933875	2.33869	0.886066	-0.201826	0.43439	0.36212
14981	4	933983	2.2007	0.900346	0.729758	0.200231	0.698469
14986	4	933984	2.19058	0.901363	-1.98665	0.861311	0.0648399
14931	4	987893	2.23894	0.896464	-0.0162485	0.658958	0.181142
14787	4	988157	2.32686	0.887319	0.241109	0.486738	0.312704
13939	4	988196	2.82334	0.83067	0.0813084	0.350603	0.455184
14041	4	988235	2.77535	0.836469	0.0813084	0.350603	0.455184
14063	4	988236	2.76221	0.838045	0.0728408	0.35295	0.452287
13618	4	988680	2.9776	0.811653	-1.16622	0.0912888	1.03958
13029	4	988749	3.26496	0.774932	-1.10881	0.113579	0.944701
13319	4	988794	3.12921	0.792463	-1.54351	0.949961	0.0222944
13611	4	988861	2.98211	0.811089	-0.892836	0.680764	0.167003
14230	4	989043	2.67833	0.848	-1.39776	0.0152517	1.81668
14245	4	989044	2.67313	0.848611	-1.39776	0.0152517	1.81668
14344	4	989334	2.61815	0.855018	1.76025	0.0667894	1.17529
12702	4	989342	3.43416	0.752708	-1.5312	0.00735059	2.13368
12953	4	989363	3.30762	0.769364	0.21482	0.314915	0.501807
12640	4	989390	3.46443	0.748696	0.54061	0.238184	0.623088
13602	4	989543	2.9858	0.810626	-3.09415	0.442392	0.354193
13387	4	989663	3.09174	0.797248	2.47734	0.0265997	1.57512
12910	4	989851	3.32888	0.76658	1.63568	0.0773389	1.1116
12232	4	989906	3.67072	0.721135	1.22175	0.12246	0.912005
11237	4	989912	4.08	0.665851	-2.62981	1.22048e-05	4.91347
9260	4	990088	4.89645	0.557161	1.61017	0.00833195	2.07925
9973	4	990103	4.58929	0.59746	1.78152	0.00348421	2.4579
9799	4	990152	4.66097	0.587971	1.71197	0.005008	2.30034
9983	4	990269	4.58494	0.598037	1.31543	0.0491507	1.30847
12280	4	990376	3.64806	0.724178	-0.142789	0.796229	0.0989621
12944	4	990520	3.31164	0.768838	-5.73633	0.0289633	1.53815
12544	4	990875	3.51886	0.741459	0.0440403	0.959739	0.0178468
12627	4	990877	3.47349	0.747494	-0.815003	0.650457	0.186782
12847	4	990908	3.35824	0.762724	-0.258416	0.653222	0.184939
13828	4	991000	2.87668	0.824159	-0.20834	0.713959	0.146327
14601	4	991106	2.45562	0.873401	0.672046	0.211311	0.675078
15266	4	991236	1.94951	0.924283	0.173155	0.791913	0.101322
15474	4	991328	1.7425	0.941793	0.726659	0.238629	0.622277
15681	4	991443	1.52007	0.95815	0.0857682	0.349371	0.456713
15849	4	991455	1.35606	0.968477	-0.589893	0.374836	0.426158
15922	4	991548	1.27387	0.973079	0.9872	0.107631	0.968062
15979	4	991772	1.19443	0.977159	0.348489	0.579892	0.236653
16040	4	991801	1.11562	0.980847	0.700725	0.256138	0.591527
16134	4	991858	0.970972	0.986689	0.802104	0.192546	0.715466
16120	4	991881	0.990682	0.985963	0.43077	0.490507	0.309355
15996	4	992024	1.17718	0.977997	-0.00306835	0.978173	0.00958453
15717	4	992490	1.49436	0.959868	-1.62698	0.985616	0.00629208
15858	4	992627	1.35038	0.968807	-0.729887	0.617964	0.209037
15456	4	992657	1.75543	0.940762	0.371274	0.276242	0.55871
15402	4	992672	1.82124	0.935383	0.708323	0.250918	0.600469
15663	4	992676	1.53962	0.956819	0.789734	0.189172	0.723144
15550	4	992686	1.66449	0.94783	-1.81487	0.934127	0.0295941
15424	4	992710	1.79812	0.937298	0.257671	0.303985	0.517147
15415	4	992819	1.80987	0.936328	0.751762	0.19612	0.707479
15158	4	993095	2.04934	0.915105	1.70035	0.0717046	1.14445
14747	4	993098	2.35343	0.884497	0.17329	0.91891	0.0367268
14598	4	993222	2.45715	0.873232	-0.483966	0.186179	0.730069
14648	4	993265	2.41736	0.877599	-0.0488356	0.387763	0.411434
14766	4	993272	2.34219	0.885694	-0.0816914	0.968732	0.0137961
14571	4	993362	2.47458	0.871302	-0.141805	0.492232	0.30783
14658	4	993675	2.4107	0.878325	-4.66707	0.107176	0.969901
14628	4	993752	2.43212	0.875986	-0.300008	0.465947	0.331664
14723	4	993767	2.36864	0.88287	0.828618	0.242732	0.614873
14686	4	993806	2.39321	0.880223	-2.26721	0.745149	0.127757
14773	4	993931	2.33728	0.886216	0.774999	0.191846	0.717047
14622	4	994066	2.43622	0.875536	-0.312811	0.470153	0.327761
14678	4	994082	2.39614	0.879906	0.637339	0.218184	0.661177
14703	4	997263	2.37836	0.881825	-0.786395	0.639457	0.194188
14356	4	997348	2.60976	0.855987	-0.208825	0.71336	0.146691
13809	4	998980	2.8875	0.822829	-0.178342	0.427029	0.369542
13350	4	999012	3.11356	0.794465	-0.0819836	0.749274	0.125359
13249	4	1002051	3.16061	0.788435	-0.0932693	0.953306	0.0207678
13039	4	1004930	3.26245	0.775259	-0.0929459	0.400883	0.396982
12851	4	1005358	3.35213	0.763528	-0.00547457	0.840719	0.0753494
12464	4	1005595	3.55625	0.736471	0.122491	0.844524	0.0733882
12139	4	1005665	3.70623	0.71636	0.386741	0.5374	0.269703
11593	4	1005986	3.94423	0.684224	0.308888	0.752723	0.123365
11594	4	1005987	3.94371	0.684293	0.308888	0.752723	0.123365
10256	4	1006032	4.46828	0.613574	0.657028	0.425899	0.370693
9735	4	1006055	4.69396	0.583621	0.751772	0.330992	0.480182
11365	4	1006069	4.03238	0.672294	0.426775	0.712294	0.147341
11211	4	1006235	4.09114	0.664344	-1.05191	0.160443	0.794678
10475	4	1006284	4.37165	0.626517	0.118592	0.643992	0.19112
10613	4	1006336	4.32254	0.633116	0.167589	0.933765	0.0297626
11877	4	1007507	3.8192	0.701127	-2.5011	0.65244	0.18546
11867	4	1008343	3.82298	0.700618	-2.1754	0.782667	0.106423
11751	4	1008721	3.87286	0.693877	-1.02036	0.731534	0.135765
11786	4	1009127	3.85844	0.695826	-0.167416	0.42363	0.373014
11555	4	1010559	3.95881	0.682251	-4.06552	0.197511	0.704408
11281	4	1014416	4.06263	0.668201	0.229981	0.311019	0.507214
11154	4	1015179	4.11032	0.66175	-0.00527442	0.375066	0.425893
10281	4	1030965	4.45847	0.614885	0.163946	0.803662	0.0949263
9958	4	1031107	4.59336	0.596919	-2.09127	0.817498	0.0875132
9154	4	1031899	4.94816	0.550479	0.43059	0.262465	0.580929
8592	4	1032346	5.23101	0.514544	-0.356997	0.484832	0.314409
8438	4	1032565	5.2986	0.506125	0.284457	0.783357	0.10604
8459	4	1032592	5.28919	0.507292	-0.130648	0.98991	0.00440433
8318	4	1033018	5.36875	0.49746	0.290836	0.775324	0.110517
8181	4	1034431	5.44738	0.48784	-3.97201	0.215507	0.666539
8250	4	1034437	5.40855	0.492578	0.0856817	0.528597	0.276875
8594	4	1034932	5.2302	0.514645	0.512037	0.598151	0.223189
8553	4	1035046	5.24706	0.512539	-1.32176	0.855911	0.0675715
8565	4	1035149	5.24266	0.513089	-1.23346	0.818951	0.0867422
8403	4	1035251	5.3182	0.503696	-0.357306	0.540079	0.267542
8498	4	1035493	5.27419	0.509158	0.404955	0.517732	0.285895
8478	4	1035496	5.28352	0.507997	-0.47681	0.41785	0.37898
8534	4	1035499	5.25402	0.511671	-1.6591	0.999349	0.000282821
8581	4	1035500	5.23596	0.513925	-4.14247	0.183548	0.73625
8730	4	1036984	5.14774	0.52501	-0.254429	0.999847	6.64161e-05
8589	4	1037433	5.23241	0.514369	0.316738	0.74296	0.129035
8578	4	1037656	5.23702	0.513792	0.265222	0.807716	0.0927413
8407	4	1037822	5.31469	0.504131	0.0631368	0.759377	0.119543
8572	4	1038715	5.23789	0.513684	0.0976626	0.346099	0.4608
8875	4	1038820	5.07798	0.533851	0.0437155	0.960167	0.0176533
10119	4	1042880	4.52221	0.606378	0.0295957	0.885969	0.0525815
10670	4	1042985	4.30081	0.63604	0.00728299	0.681814	0.166334
11984	4	1043003	3.77283	0.707386	0.0224648	0.702606	0.153288
12172	4	1043010	3.69414	0.717986	-0.273787	0.521257	0.282948
12669	4	1043476	3.44866	0.750787	-0.184894	0.429076	0.367466
13266	4	1043488	3.15235	0.789496	-0.348631	0.936474	0.0285043
13481	4	1043839	3.04532	0.803138	0.338221	0.59156	0.228001
13927	4	1047700	2.82898	0.829985	0.145112	0.333239	0.477244
14122	4	1049838	2.73258	0.841584	0.12206	0.339448	0.469227
13984	4	1050905	2.80183	0.833277	0.00368569	0.372486	0.42889
14087	4	1051722	2.75029	0.839471	0.541087	0.486301	0.313095
14158	4	1051941	2.71437	0.843747	0.285264	0.297082	0.527123
14249	4	1055978	2.67002	0.848976	0.101768	0.980105	0.0087272
13936	4	1063155	2.82472	0.830503	0.20098	0.959804	0.0178176
13762	4	1064895	2.90852	0.820237	-2.23142	0.759709	0.119353
13560	4	1065173	3.00698	0.80797	-0.772963	0.193768	0.712718
13482	4	1065188	3.04498	0.803181	0.566691	0.376926	0.423744
13358	4	1065301	3.10854	0.795106	-3.90192	0.229748	0.638748
13096	4	1066043	3.23125	0.779313	0.528907	0.240688	0.618545
12817	4	1066132	3.36937	0.76126	-0.563991	0.556778	0.254318
12392	4	1071662	3.58543	0.732572	0.029933	0.978324	0.00951737
11998	4	1071736	3.76558	0.708365	0.147516	0.332596	0.478083
8370	4	1078397	5.34258	0.500683	0.521085	0.242373	0.615516
8075	4	1078398	5.51293	0.479895	0.521085	0.242373	0.615516
8344	4	1078451	5.35495	0.499158	-1.32547	0.857475	0.0667787
7666	4	1082725	5.74446	0.452416	0.933975	0.16443	0.784018
6791	4	1083336	6.17767	0.403585	-0.15656	0.856003	0.0675248
6376	4	1086685	6.37808	0.382196	-0.25641	0.541482	0.266416
[truncated: 9,298 more rows]

## Sheet: FLK_Temporal
CHR	Position	flk	p-value	Chr_name	logPvalue
1	100330	2.6096	0.271227	Pf3D7_01_v3	0.566668
1	114473	0.0905422	0.955738	Pf3D7_01_v3	0.019661
1	114559	0.0779764	0.961762	Pf3D7_01_v3	0.0169324
1	115032	0.243887	0.885199	Pf3D7_01_v3	0.0529593
1	119966	4.70141	0.095302	Pf3D7_01_v3	1.0209
1	125303	5.47445	0.0647496	Pf3D7_01_v3	1.18876
1	130339	0.176322	0.915614	Pf3D7_01_v3	0.0382877
1	132574	0.0895472	0.956214	Pf3D7_01_v3	0.0194449
1	136422	1.5424	0.462458	Pf3D7_01_v3	0.334928
1	137258	1.45708	0.482614	Pf3D7_01_v3	0.3164
1	137964	1.6021	0.448858	Pf3D7_01_v3	0.347891
1	138823	0.567669	0.752891	Pf3D7_01_v3	0.123268
1	139191	0.532774	0.766143	Pf3D7_01_v3	0.11569
1	141594	0.142179	0.931379	Pf3D7_01_v3	0.0308737
1	141658	0.222674	0.894637	Pf3D7_01_v3	0.0483531
1	144746	1.80601	0.40535	Pf3D7_01_v3	0.39217
1	144877	2.69349	0.260085	Pf3D7_01_v3	0.584885
1	145227	6.78182	0.0336779	Pf3D7_01_v3	1.47265
1	145515	3.72167	0.155542	Pf3D7_01_v3	0.808151
1	145560	1.61095	0.446876	Pf3D7_01_v3	0.349813
1	145682	3.36992	0.185452	Pf3D7_01_v3	0.73177
1	148768	6.26857	0.0435309	Pf3D7_01_v3	1.3612
1	149598	1.40396	0.495603	Pf3D7_01_v3	0.304866
1	150409	0.690586	0.708013	Pf3D7_01_v3	0.149959
1	150615	2.09745	0.350384	Pf3D7_01_v3	0.455456
1	155877	1.19498	0.55019	Pf3D7_01_v3	0.259487
1	155895	1.67512	0.432764	Pf3D7_01_v3	0.363749
1	155939	1.26618	0.530949	Pf3D7_01_v3	0.274947
1	155977	0.692468	0.707347	Pf3D7_01_v3	0.150368
1	155978	0.817165	0.664592	Pf3D7_01_v3	0.177445
1	157806	0.462547	0.793522	Pf3D7_01_v3	0.100441
1	161480	3.98075	0.136644	Pf3D7_01_v3	0.864408
1	161514	1.06576	0.586911	Pf3D7_01_v3	0.231427
1	161523	4.49422	0.105704	Pf3D7_01_v3	0.975907
1	161865	2.06446	0.356212	Pf3D7_01_v3	0.448291
1	162384	0.238691	0.887501	Pf3D7_01_v3	0.0518311
1	162981	2.24379	0.325661	Pf3D7_01_v3	0.487234
1	163071	3.30781	0.191302	Pf3D7_01_v3	0.718281
1	163080	1.43152	0.48882	Pf3D7_01_v3	0.310851
1	163145	1.48682	0.47549	Pf3D7_01_v3	0.322859
1	163343	3.33047	0.189146	Pf3D7_01_v3	0.723203
1	164024	0.17864	0.914553	Pf3D7_01_v3	0.0387913
1	164156	0.325918	0.849626	Pf3D7_01_v3	0.0707723
1	165214	0.660786	0.718641	Pf3D7_01_v3	0.143488
1	165588	8.43485	0.0147365	Pf3D7_01_v3	1.83161
1	167312	0.490364	0.782562	Pf3D7_01_v3	0.106481
1	167899	0.464149	0.792887	Pf3D7_01_v3	0.100789
1	178474	0.207876	0.901281	Pf3D7_01_v3	0.0451397
1	178726	0.0207688	0.989669	Pf3D7_01_v3	0.00450989
1	179264	0.153347	0.926192	Pf3D7_01_v3	0.0332989
1	179265	0.598154	0.741502	Pf3D7_01_v3	0.129888
1	179326	2.27083	0.321288	Pf3D7_01_v3	0.493105
1	179346	6.35136	0.0417658	Pf3D7_01_v3	1.37918
1	179347	6.35136	0.0417658	Pf3D7_01_v3	1.37918
1	179952	3.70361	0.156954	Pf3D7_01_v3	0.804229
1	179969	3.33135	0.189063	Pf3D7_01_v3	0.723394
1	180034	0.621238	0.732993	Pf3D7_01_v3	0.1349
1	180054	1.67502	0.432788	Pf3D7_01_v3	0.363725
1	180314	1.57397	0.455216	Pf3D7_01_v3	0.341783
1	180317	4.20882	0.121917	Pf3D7_01_v3	0.913935
1	180328	0.360135	0.835214	Pf3D7_01_v3	0.0782024
1	180341	0.0779764	0.961762	Pf3D7_01_v3	0.0169324
1	180379	0.437749	0.803422	Pf3D7_01_v3	0.095056
1	180554	0.341809	0.842902	Pf3D7_01_v3	0.0742229
1	182927	1.06279	0.587784	Pf3D7_01_v3	0.230782
1	190616	0.533794	0.765752	Pf3D7_01_v3	0.115912
1	190739	0.784134	0.675659	Pf3D7_01_v3	0.170273
1	192084	0.819315	0.663877	Pf3D7_01_v3	0.177912
1	193667	1.11957	0.571332	Pf3D7_01_v3	0.243111
1	196974	3.5295	0.171229	Pf3D7_01_v3	0.766422
1	196981	0.259757	0.878202	Pf3D7_01_v3	0.0564056
1	205066	0.287279	0.8662	Pf3D7_01_v3	0.0623818
1	207736	1.21798	0.543899	Pf3D7_01_v3	0.264482
1	230718	0.0601404	0.970377	Pf3D7_01_v3	0.0130593
1	233535	0.0292268	0.985493	Pf3D7_01_v3	0.00634652
1	238688	2.05482	0.357932	Pf3D7_01_v3	0.446199
1	239376	3.16237	0.205731	Pf3D7_01_v3	0.686699
1	239972	3.95332	0.138531	Pf3D7_01_v3	0.858452
1	242877	0.653841	0.721141	Pf3D7_01_v3	0.14198
1	243772	4.22389	0.121002	Pf3D7_01_v3	0.917206
1	254582	2.00043	0.3678	Pf3D7_01_v3	0.434388
1	257463	1.36146	0.506246	Pf3D7_01_v3	0.295638
1	263684	0.325887	0.849639	Pf3D7_01_v3	0.0707656
1	265938	1.62414	0.443938	Pf3D7_01_v3	0.352678
1	266480	1.76587	0.413568	Pf3D7_01_v3	0.383453
1	267467	1.76104	0.414567	Pf3D7_01_v3	0.382405
1	267883	0.75382	0.685978	Pf3D7_01_v3	0.16369
1	276845	1.72167	0.422809	Pf3D7_01_v3	0.373855
1	281975	2.595	0.273213	Pf3D7_01_v3	0.563498
1	282004	1.39844	0.496972	Pf3D7_01_v3	0.303668
1	282852	1.29299	0.523879	Pf3D7_01_v3	0.280769
1	283144	0.420331	0.81045	Pf3D7_01_v3	0.0912737
1	307353	0.706699	0.702332	Pf3D7_01_v3	0.153458
1	308232	1.00245	0.605787	Pf3D7_01_v3	0.21768
1	309018	2.09745	0.350384	Pf3D7_01_v3	0.455456
1	309042	1.31981	0.516899	Pf3D7_01_v3	0.286594
1	315855	0.531791	0.766519	Pf3D7_01_v3	0.115477
1	316780	0.109781	0.946589	Pf3D7_01_v3	0.0238387
1	320530	0.614896	0.735321	Pf3D7_01_v3	0.133523
1	330921	1.00146	0.606088	Pf3D7_01_v3	0.217464
1	331934	2.06032	0.356949	Pf3D7_01_v3	0.447394
1	339436	1.68337	0.430983	Pf3D7_01_v3	0.36554
1	340731	0.457338	0.795592	Pf3D7_01_v3	0.0993097
1	345730	0.416601	0.811963	Pf3D7_01_v3	0.0904637
1	349253	1.0177	0.601185	Pf3D7_01_v3	0.220992
1	353274	1.64109	0.440192	Pf3D7_01_v3	0.356358
1	355329	0.824253	0.662241	Pf3D7_01_v3	0.178984
1	374504	3.71048	0.156415	Pf3D7_01_v3	0.80572
1	388752	1.16022	0.559835	Pf3D7_01_v3	0.25194
1	391242	4.69659	0.0955319	Pf3D7_01_v3	1.01985
1	391250	2.7819	0.248839	Pf3D7_01_v3	0.604082
1	396995	1.32972	0.514345	Pf3D7_01_v3	0.288745
1	397985	1.45546	0.483004	Pf3D7_01_v3	0.316049
1	398787	2.38895	0.302862	Pf3D7_01_v3	0.518755
1	407541	2.19999	0.332872	Pf3D7_01_v3	0.477723
1	407719	0.750678	0.687056	Pf3D7_01_v3	0.163008
1	414870	0.751991	0.686606	Pf3D7_01_v3	0.163293
1	425503	0.746178	0.688604	Pf3D7_01_v3	0.16203
1	487057	0.213246	0.898865	Pf3D7_01_v3	0.0463057
1	487131	3.50258	0.17355	Pf3D7_01_v3	0.760576
1	489274	3.85831	0.145271	Pf3D7_01_v3	0.83782
1	495342	7.58153	0.0225783	Pf3D7_01_v3	1.64631
1	495385	0.874605	0.645776	Pf3D7_01_v3	0.189918
1	495388	0.874605	0.645776	Pf3D7_01_v3	0.189918
1	495649	2.08601	0.352395	Pf3D7_01_v3	0.452971
1	495680	0.418393	0.811236	Pf3D7_01_v3	0.0908528
1	495698	0.142535	0.931213	Pf3D7_01_v3	0.0309512
1	495709	0.128776	0.937641	Pf3D7_01_v3	0.0279632
1	495719	0.152436	0.926614	Pf3D7_01_v3	0.0331011
1	495747	0.128776	0.937641	Pf3D7_01_v3	0.0279632
1	495778	0.569613	0.75216	Pf3D7_01_v3	0.12369
1	495871	1.63674	0.44115	Pf3D7_01_v3	0.355414
1	495927	0.61525	0.735191	Pf3D7_01_v3	0.1336
1	495982	1.96635	0.374121	Pf3D7_01_v3	0.426988
1	495994	0.28092	0.868959	Pf3D7_01_v3	0.0610009
1	496006	3.22123	0.199765	Pf3D7_01_v3	0.699481
1	496069	1.28661	0.525552	Pf3D7_01_v3	0.279384
1	496074	1.11477	0.572704	Pf3D7_01_v3	0.24207
1	496106	0.242467	0.885827	Pf3D7_01_v3	0.052651
1	496762	4.56823	0.101864	Pf3D7_01_v3	0.991978
1	497317	0.153961	0.925908	Pf3D7_01_v3	0.0334323
1	497462	3.91842	0.14097	Pf3D7_01_v3	0.850874
1	497582	1.10251	0.576225	Pf3D7_01_v3	0.239408
1	497583	1.10251	0.576225	Pf3D7_01_v3	0.239408
1	497589	1.04616	0.592692	Pf3D7_01_v3	0.227171
1	497617	0.234674	0.889286	Pf3D7_01_v3	0.0509588
1	497883	1.30877	0.519762	Pf3D7_01_v3	0.284195
1	498782	1.86154	0.394249	Pf3D7_01_v3	0.404229
1	499500	6.59048	0.0370592	Pf3D7_01_v3	1.4311
1	499556	2.453	0.293317	Pf3D7_01_v3	0.532662
1	499557	2.453	0.293317	Pf3D7_01_v3	0.532662
1	499569	2.28063	0.319719	Pf3D7_01_v3	0.495231
1	499969	0.532955	0.766073	Pf3D7_01_v3	0.11573
1	501008	3.47284	0.17615	Pf3D7_01_v3	0.754117
1	501020	0.518057	0.771801	Pf3D7_01_v3	0.112495
1	501021	0.344034	0.841965	Pf3D7_01_v3	0.074706
1	501038	0.855483	0.65198	Pf3D7_01_v3	0.185766
1	501176	0.364862	0.833242	Pf3D7_01_v3	0.0792289
1	501421	0.457685	0.795454	Pf3D7_01_v3	0.099385
1	501515	0.317494	0.853212	Pf3D7_01_v3	0.0689431
1	501815	2.89539	0.235111	Pf3D7_01_v3	0.628727
1	501831	0.751395	0.68681	Pf3D7_01_v3	0.163163
1	505259	2.57788	0.275563	Pf3D7_01_v3	0.55978
1	505527	2.79862	0.246767	Pf3D7_01_v3	0.607712
1	506015	2.14891	0.341484	Pf3D7_01_v3	0.46663
1	506069	1.43749	0.487364	Pf3D7_01_v3	0.312146
1	509256	0.376633	0.828352	Pf3D7_01_v3	0.0817849
1	522573	2.28063	0.319719	Pf3D7_01_v3	0.495231
1	527113	4.06983	0.130691	Pf3D7_01_v3	0.883753
1	527210	1.23386	0.539598	Pf3D7_01_v3	0.267929
1	527341	0.0312684	0.984487	Pf3D7_01_v3	0.00678985
1	527758	3.4053	0.1822	Pf3D7_01_v3	0.739452
1	527830	0.402838	0.81757	Pf3D7_01_v3	0.0874751
1	528041	0.342413	0.842647	Pf3D7_01_v3	0.0743541
1	528050	1.45894	0.482164	Pf3D7_01_v3	0.316805
1	528069	6.75614	0.0341133	Pf3D7_01_v3	1.46708
1	528108	0.342809	0.842481	Pf3D7_01_v3	0.07444
1	528238	0.550527	0.759372	Pf3D7_01_v3	0.119545
1	528354	1.29634	0.523001	Pf3D7_01_v3	0.281498
1	528425	0.468397	0.791205	Pf3D7_01_v3	0.101711
1	528580	1.7026	0.426859	Pf3D7_01_v3	0.369715
1	528599	1.07861	0.583153	Pf3D7_01_v3	0.234218
1	528747	0.601296	0.740338	Pf3D7_01_v3	0.13057
1	528983	1.2757	0.528427	Pf3D7_01_v3	0.277015
1	529055	0.985812	0.610849	Pf3D7_01_v3	0.214066
1	529065	0.395634	0.82052	Pf3D7_01_v3	0.0859107
1	529194	1.14609	0.563807	Pf3D7_01_v3	0.248869
1	529234	1.72466	0.422177	Pf3D7_01_v3	0.374505
1	529279	0.617263	0.734451	Pf3D7_01_v3	0.134037
1	529297	0.635629	0.727738	Pf3D7_01_v3	0.138025
1	529404	0.991036	0.609255	Pf3D7_01_v3	0.215201
1	529446	0.592767	0.743502	Pf3D7_01_v3	0.128718
1	529521	3.39861	0.182811	Pf3D7_01_v3	0.737999
1	529666	2.13452	0.34395	Pf3D7_01_v3	0.463505
1	529690	0.707351	0.702103	Pf3D7_01_v3	0.153599
1	529726	1.45674	0.482694	Pf3D7_01_v3	0.316328
1	529754	0.256901	0.879457	Pf3D7_01_v3	0.0557853
1	529792	0.6274	0.730738	Pf3D7_01_v3	0.136238
1	529794	0.6274	0.730738	Pf3D7_01_v3	0.136238
1	529808	2.69239	0.260228	Pf3D7_01_v3	0.584645
1	529875	0.982338	0.611911	Pf3D7_01_v3	0.213312
1	529897	3.25198	0.196716	Pf3D7_01_v3	0.706159
1	530002	4.67862	0.0963941	Pf3D7_01_v3	1.01595
1	531735	4.7032	0.0952168	Pf3D7_01_v3	1.02129
1	531752	1.53188	0.464898	Pf3D7_01_v3	0.332643
1	531892	0.153961	0.925908	Pf3D7_01_v3	0.0334323
1	531894	3.69082	0.157961	Pf3D7_01_v3	0.801451
1	531935	1.14399	0.564398	Pf3D7_01_v3	0.248414
1	531963	1.00567	0.604814	Pf3D7_01_v3	0.218378
1	532054	11.2528	0.00360159	Pf3D7_01_v3	2.44351
1	532122	11.5669	0.00307811	Pf3D7_01_v3	2.51172
1	532209	1.28445	0.526121	Pf3D7_01_v3	0.278914
1	532260	0.334369	0.846043	Pf3D7_01_v3	0.0726074
1	532318	2.00673	0.366644	Pf3D7_01_v3	0.435756
1	532357	2.30415	0.31598	Pf3D7_01_v3	0.500341
1	532447	5.69063	0.058116	Pf3D7_01_v3	1.2357
1	532482	1.17462	0.555821	Pf3D7_01_v3	0.255065
1	532484	2.17245	0.337487	Pf3D7_01_v3	0.471742
1	532521	1.08937	0.580024	Pf3D7_01_v3	0.236554
1	532530	1.53177	0.464921	Pf3D7_01_v3	0.33262
1	532598	1.93633	0.379778	Pf3D7_01_v3	0.42047
1	532656	1.2916	0.524243	Pf3D7_01_v3	0.280467
1	532753	3.96897	0.137452	Pf3D7_01_v3	0.86185
1	532759	1.76845	0.413035	Pf3D7_01_v3	0.384013
1	532767	1.76845	0.413035	Pf3D7_01_v3	0.384013
1	532799	2.66218	0.264189	Pf3D7_01_v3	0.578085
1	532892	3.63902	0.162105	Pf3D7_01_v3	0.790204
1	532896	0.543666	0.761982	Pf3D7_01_v3	0.118055
1	532921	6.984	0.03044	Pf3D7_01_v3	1.51656
1	532989	0.601296	0.740338	Pf3D7_01_v3	0.13057
1	533003	2.39972	0.301236	Pf3D7_01_v3	0.521093
1	533044	3.82503	0.147708	Pf3D7_01_v3	0.830595
1	533072	0.301389	0.86011	Pf3D7_01_v3	0.0654458
1	533089	0.441206	0.802035	Pf3D7_01_v3	0.0958067
1	533141	1.07234	0.584985	Pf3D7_01_v3	0.232855
1	533956	0.0908757	0.955579	Pf3D7_01_v3	0.0197334
1	533997	2.04926	0.358929	Pf3D7_01_v3	0.444992
1	534053	1.14388	0.564428	Pf3D7_01_v3	0.248391
1	534077	2.75799	0.251831	Pf3D7_01_v3	0.598891
1	534181	1.22896	0.540921	Pf3D7_01_v3	0.266866
1	534237	1.25565	0.53375	Pf3D7_01_v3	0.272662
1	534245	5.51666	0.0633977	Pf3D7_01_v3	1.19793
1	534312	3.52485	0.171628	Pf3D7_01_v3	0.765411
1	534444	3.79957	0.149601	Pf3D7_01_v3	0.825066
1	534777	0.792771	0.672747	Pf3D7_01_v3	0.172148
1	534856	1.16037	0.559794	Pf3D7_01_v3	0.251971
1	534946	0.26639	0.875295	Pf3D7_01_v3	0.0578457
1	535030	0.549582	0.759731	Pf3D7_01_v3	0.11934
1	535211	0.690078	0.708193	Pf3D7_01_v3	0.149848
1	535361	0.836905	0.658065	Pf3D7_01_v3	0.181732
1	535598	2.30086	0.316501	Pf3D7_01_v3	0.499626
1	535884	2.06895	0.355414	Pf3D7_01_v3	0.449266
1	536003	0.853471	0.652636	Pf3D7_01_v3	0.185329
1	536091	1.17462	0.555821	Pf3D7_01_v3	0.255065
1	536106	0.485289	0.78455	Pf3D7_01_v3	0.105379
1	536113	2.98954	0.2243	Pf3D7_01_v3	0.649171
1	536150	3.24762	0.197146	Pf3D7_01_v3	0.705211
1	536302	0.134558	0.934934	Pf3D7_01_v3	0.0292189
1	536312	2.04702	0.359332	Pf3D7_01_v3	0.444504
1	536315	2.04702	0.359332	Pf3D7_01_v3	0.444504
1	536327	1.32515	0.515522	Pf3D7_01_v3	0.287753
1	537147	0.306724	0.857819	Pf3D7_01_v3	0.0666042
1	537267	0.0968296	0.952738	Pf3D7_01_v3	0.0210263
1	537427	1.87071	0.392447	Pf3D7_01_v3	0.406219
1	544552	1.41665	0.492468	Pf3D7_01_v3	0.307622
1	546532	3.88722	0.143186	Pf3D7_01_v3	0.844099
1	558278	1.20718	0.546845	Pf3D7_01_v3	0.262136
1	558311	0.0198795	0.99011	Pf3D7_01_v3	0.00431677
1	558322	4.45878	0.107594	Pf3D7_01_v3	0.968211
1	563912	1.93897	0.379277	Pf3D7_01_v3	0.421043
1	564033	1.33729	0.512402	Pf3D7_01_v3	0.290389
1	569595	2.40031	0.301148	Pf3D7_01_v3	0.52122
1	569598	0.284871	0.867243	Pf3D7_01_v3	0.061859
2	109634	0.623181	0.732281	Pf3D7_02_v3	0.135322
2	109659	4.36621	0.112691	Pf3D7_02_v3	0.94811
2	109729	0.217499	0.896955	Pf3D7_02_v3	0.0472294
2	109742	0.379906	0.826998	Pf3D7_02_v3	0.0824955
2	109977	1.02572	0.59878	Pf3D7_02_v3	0.222732
2	121145	4.13618	0.126427	Pf3D7_02_v3	0.898161
2	131830	0.713103	0.700086	Pf3D7_02_v3	0.154848
2	137008	0.633693	0.728443	Pf3D7_02_v3	0.137605
2	145709	1.35824	0.507062	Pf3D7_02_v3	0.294939
2	152987	0.0770108	0.962226	Pf3D7_02_v3	0.0167227
2	158568	0.579393	0.748491	Pf3D7_02_v3	0.125813
2	166372	1.78271	0.4101	Pf3D7_02_v3	0.38711
2	167317	1.93098	0.380796	Pf3D7_02_v3	0.419308
2	176730	0.311607	0.855727	Pf3D7_02_v3	0.0676647
2	179137	0.116971	0.943192	Pf3D7_02_v3	0.0253998
2	179265	3.27452	0.194513	Pf3D7_02_v3	0.711052
2	183322	0.234357	0.889427	Pf3D7_02_v3	0.0508899
2	186872	0.745595	0.688805	Pf3D7_02_v3	0.161904
2	188507	0.521874	0.770329	Pf3D7_02_v3	0.113323
2	197397	0.964778	0.617307	Pf3D7_02_v3	0.209499
2	198776	0.696411	0.705954	Pf3D7_02_v3	0.151224
2	198788	0.279637	0.869516	Pf3D7_02_v3	0.0607225
2	198839	0.207876	0.901281	Pf3D7_02_v3	0.0451397
2	199406	4.48242	0.10633	Pf3D7_02_v3	0.973344
2	200552	1.62662	0.443387	Pf3D7_02_v3	0.353217
2	200872	2.66482	0.263841	Pf3D7_02_v3	0.578657
2	207266	0.908432	0.634945	Pf3D7_02_v3	0.197264
2	216389	1.18244	0.553651	Pf3D7_02_v3	0.256764
2	217337	0.202271	0.903811	Pf3D7_02_v3	0.0439225
2	222175	0.313843	0.854771	Pf3D7_02_v3	0.0681501
2	239666	3.4053	0.1822	Pf3D7_02_v3	0.739452
2	240371	0.226781	0.892802	Pf3D7_02_v3	0.0492448
2	242237	0.901118	0.637272	Pf3D7_02_v3	0.195675
2	263210	0.87408	0.645946	Pf3D7_02_v3	0.189804
2	271860	0.891835	0.640237	Pf3D7_02_v3	0.193659
2	275582	4.70642	0.0950635	Pf3D7_02_v3	1.02199
2	277675	1.36078	0.506419	Pf3D7_02_v3	0.29549
2	278104	0.858254	0.651077	Pf3D7_02_v3	0.186367
2	278215	0.0258179	0.987174	Pf3D7_02_v3	0.00560628
2	278236	0.866895	0.64827	Pf3D7_02_v3	0.188244
2	278285	2.07401	0.354515	Pf3D7_02_v3	0.450365
2	278302	2.94675	0.22915	Pf3D7_02_v3	0.639879
2	278306	1.64109	0.440191	Pf3D7_02_v3	0.356359
2	278324	1.55164	0.460327	Pf3D7_02_v3	0.336934
2	282070	3.05003	0.217618	Pf3D7_02_v3	0.662305
2	283210	0.614896	0.735321	Pf3D7_02_v3	0.133523
2	284121	3.43656	0.179375	Pf3D7_02_v3	0.746239
2	285924	1.17105	0.556814	Pf3D7_02_v3	0.25429
2	285968	1.63674	0.44115	Pf3D7_02_v3	0.355414
2	290589	0.750764	0.687027	Pf3D7_02_v3	0.163026
2	290643	2.05467	0.35796	Pf3D7_02_v3	0.446166
2	290673	0.547435	0.760547	Pf3D7_02_v3	0.118874
2	291057	1.07384	0.584546	Pf3D7_02_v3	0.233181
2	291403	0.163089	0.921692	Pf3D7_02_v3	0.0354144
2	291894	1.29403	0.523606	Pf3D7_02_v3	0.280995
2	292095	0.0224262	0.98885	Pf3D7_02_v3	0.00486979
2	292183	0.686528	0.709451	Pf3D7_02_v3	0.149078
2	294782	0.588527	0.74508	Pf3D7_02_v3	0.127797
2	295150	1.58225	0.453335	Pf3D7_02_v3	0.34358
2	296030	0.216156	0.897558	Pf3D7_02_v3	0.0469377
2	297022	0.462444	0.793563	Pf3D7_02_v3	0.100418
2	297309	3.87176	0.144297	Pf3D7_02_v3	0.840743
2	299375	0.462444	0.793563	Pf3D7_02_v3	0.100418
2	299429	2.04189	0.360254	Pf3D7_02_v3	0.443391
2	301540	0.862276	0.649769	Pf3D7_02_v3	0.187241
2	304549	0.435656	0.804264	Pf3D7_02_v3	0.0946015
2	306239	2.84964	0.240552	Pf3D7_02_v3	0.618792
2	306274	4.8097	0.0902792	Pf3D7_02_v3	1.04441
2	309319	0.158386	0.923862	Pf3D7_02_v3	0.034393
2	309386	1.23258	0.539945	Pf3D7_02_v3	0.267651
2	309395	4.57274	0.101635	Pf3D7_02_v3	0.992958
2	310824	1.08183	0.582215	Pf3D7_02_v3	0.234916
2	311372	3.94938	0.138805	Pf3D7_02_v3	0.857596
2	311373	0.542506	0.762423	Pf3D7_02_v3	0.117804
2	311390	0.244207	0.885057	Pf3D7_02_v3	0.0530289
2	311475	0.332774	0.846719	Pf3D7_02_v3	0.0722608
2	311729	1.36952	0.504212	Pf3D7_02_v3	0.297387
2	311807	0.459722	0.794644	Pf3D7_02_v3	0.0998274
2	311881	3.10168	0.21207	Pf3D7_02_v3	0.673522
2	314746	0.136065	0.93423	Pf3D7_02_v3	0.0295462
2	315938	2.24272	0.325837	Pf3D7_02_v3	0.487
2	317675	1.29299	0.523879	Pf3D7_02_v3	0.280769
2	317786	0.243887	0.885199	Pf3D7_02_v3	0.0529593
2	318444	1.11022	0.57401	Pf3D7_02_v3	0.24108
2	320620	2.398	0.301496	Pf3D7_02_v3	0.520719
2	320647	0.695172	0.706391	Pf3D7_02_v3	0.150955
2	320846	4.07151	0.130582	Pf3D7_02_v3	0.884118
2	320861	0.707351	0.702103	Pf3D7_02_v3	0.153599
2	320921	1.43219	0.488656	Pf3D7_02_v3	0.310997
2	320966	2.56907	0.276779	Pf3D7_02_v3	0.557866
2	322398	2.61811	0.270076	Pf3D7_02_v3	0.568515
2	322430	6.09247	0.0475375	Pf3D7_02_v3	1.32296
2	322746	5.98955	0.050048	Pf3D7_02_v3	1.30061
2	324133	1.15797	0.560466	Pf3D7_02_v3	0.251451
2	324381	1.15914	0.560139	Pf3D7_02_v3	0.251704
2	335198	0.929095	0.628419	Pf3D7_02_v3	0.20175
2	339959	2.37303	0.305283	Pf3D7_02_v3	0.515297
2	346718	1.27003	0.529927	Pf3D7_02_v3	0.275784
2	347275	0.617263	0.734451	Pf3D7_02_v3	0.134037
2	348817	2.27083	0.321288	Pf3D7_02_v3	0.493105
2	361271	1.48464	0.476007	Pf3D7_02_v3	0.322387
2	366771	1.35387	0.508172	Pf3D7_02_v3	0.293989
2	367358	0.964778	0.617307	Pf3D7_02_v3	0.209499
2	367530	1.46772	0.480052	Pf3D7_02_v3	0.318712
2	371009	0.784473	0.675544	Pf3D7_02_v3	0.170346
2	372053	1.93633	0.379778	Pf3D7_02_v3	0.42047
2	372250	4.40345	0.110612	Pf3D7_02_v3	0.956196
2	372420	2.24101	0.326115	Pf3D7_02_v3	0.48663
2	372540	0.886995	0.641788	Pf3D7_02_v3	0.192608
2	372606	0.775944	0.678431	Pf3D7_02_v3	0.168494
2	372738	0.0645151	0.968257	Pf3D7_02_v3	0.0140093
2	373459	2.69663	0.259677	Pf3D7_02_v3	0.585566
2	373683	7.52801	0.0231906	Pf3D7_02_v3	1.63469
2	373697	1.08805	0.580409	Pf3D7_02_v3	0.236266
2	373912	0.0865762	0.957635	Pf3D7_02_v3	0.0187998
2	373975	3.07035	0.215418	Pf3D7_02_v3	0.666718
2	374018	0.826257	0.661577	Pf3D7_02_v3	0.179419
2	374062	0.573664	0.750638	Pf3D7_02_v3	0.12457
2	374197	0.787985	0.674359	Pf3D7_02_v3	0.171109
2	374366	7.55791	0.0228465	Pf3D7_02_v3	1.64118
2	375496	1.66216	0.435579	Pf3D7_02_v3	0.360933
2	375922	0.707277	0.702129	Pf3D7_02_v3	0.153583
2	376222	0.491961	0.781937	Pf3D7_02_v3	0.106828
2	378496	2.28341	0.319274	Pf3D7_02_v3	0.495836
2	379046	9.74339	0.00766038	Pf3D7_02_v3	2.11575
2	379328	0.459722	0.794644	Pf3D7_02_v3	0.0998274
2	389315	0.282527	0.868261	Pf3D7_02_v3	0.0613499
2	398187	4.71567	0.0946247	Pf3D7_02_v3	1.024
2	405079	0.0145033	0.992775	Pf3D7_02_v3	0.00314935
2	410162	1.62717	0.443266	Pf3D7_02_v3	0.353336
2	414616	2.10591	0.348905	Pf3D7_02_v3	0.457292
2	414955	0.304052	0.858966	Pf3D7_02_v3	0.0660239
2	415166	3.25441	0.196478	Pf3D7_02_v3	0.706687
2	415173	0.956205	0.619959	Pf3D7_02_v3	0.207637
2	415491	1.22094	0.543097	Pf3D7_02_v3	0.265123
2	416191	0.0770108	0.962226	Pf3D7_02_v3	0.0167227
2	417203	0.416614	0.811958	Pf3D7_02_v3	0.0904667
2	430175	0.352042	0.838601	Pf3D7_02_v3	0.0764449
2	437954	0.607507	0.738043	Pf3D7_02_v3	0.131919
2	438323	0.523547	0.769685	Pf3D7_02_v3	0.113687
2	438700	1.20023	0.548748	Pf3D7_02_v3	0.260627
2	438899	0.406282	0.816163	Pf3D7_02_v3	0.0882231
2	465223	0.835762	0.65844	Pf3D7_02_v3	0.181483
2	468251	1.2151	0.544683	Pf3D7_02_v3	0.263857
2	470013	1.72818	0.421436	Pf3D7_02_v3	0.375269
2	470259	1.89466	0.387775	Pf3D7_02_v3	0.41142
2	470260	1.1322	0.567735	Pf3D7_02_v3	0.245854
2	470577	3.89646	0.142526	Pf3D7_02_v3	0.846106
2	470675	1.34765	0.509756	Pf3D7_02_v3	0.292638
2	470738	2.92913	0.231179	Pf3D7_02_v3	0.636052
2	471188	1.90464	0.385845	Pf3D7_02_v3	0.413587
2	472093	1.64109	0.440191	Pf3D7_02_v3	0.356359
2	472513	1.75644	0.415522	Pf3D7_02_v3	0.381406
2	480927	1.15891	0.560203	Pf3D7_02_v3	0.251655
2	483877	0.0857163	0.958047	Pf3D7_02_v3	0.018613
2	486131	1.67655	0.432456	Pf3D7_02_v3	0.364058
2	498095	1.60835	0.447457	Pf3D7_02_v3	0.349249
2	499282	0.400736	0.81843	Pf3D7_02_v3	0.0870187
2	499412	2.07485	0.354366	Pf3D7_02_v3	0.450548
2	499889	1.55164	0.460327	Pf3D7_02_v3	0.336934
2	500418	0.205436	0.902382	Pf3D7_02_v3	0.0446098
2	501415	0.43739	0.803567	Pf3D7_02_v3	0.094978
2	501530	0.0535674	0.973572	Pf3D7_02_v3	0.011632
2	501972	7.13617	0.0282098	Pf3D7_02_v3	1.5496
2	502708	0.838072	0.657681	Pf3D7_02_v3	0.181985
2	503169	0.206045	0.902107	Pf3D7_02_v3	0.0447422
2	503292	0.219847	0.895903	Pf3D7_02_v3	0.0477391
2	503316	0.0739679	0.963692	Pf3D7_02_v3	0.0160619
2	503877	2.64738	0.266151	Pf3D7_02_v3	0.574871
2	506635	0.979535	0.612769	Pf3D7_02_v3	0.212703
2	512104	0.346852	0.84078	Pf3D7_02_v3	0.0753179
2	515383	0.556912	0.756952	Pf3D7_02_v3	0.120932
2	516865	0.615035	0.73527	Pf3D7_02_v3	0.133553
2	517408	0.375156	0.828964	Pf3D7_02_v3	0.0814641
2	518117	1.42088	0.491427	Pf3D7_02_v3	0.308541
2	518118	1.63048	0.442532	Pf3D7_02_v3	0.354055
2	519457	4.63083	0.0987254	Pf3D7_02_v3	1.00557
2	520765	2.85634	0.239748	Pf3D7_02_v3	0.620246
2	523681	3.27102	0.194853	Pf3D7_02_v3	0.710293
2	525229	0.957154	0.619665	Pf3D7_02_v3	0.207843
2	525547	2.99643	0.223529	Pf3D7_02_v3	0.650666
2	529709	2.54038	0.280778	Pf3D7_02_v3	0.551636
2	546511	4.08439	0.129743	Pf3D7_02_v3	0.886914
2	549049	0.0132935	0.993375	Pf3D7_02_v3	0.00288664
2	550704	3.19575	0.202326	Pf3D7_02_v3	0.693949
2	551816	0.68248	0.710888	Pf3D7_02_v3	0.148199
2	554110	0.377834	0.827855	Pf3D7_02_v3	0.0820456
2	558953	1.10838	0.574537	Pf3D7_02_v3	0.240682
2	559329	0.45317	0.797251	Pf3D7_02_v3	0.0984047
2	578884	0.542506	0.762423	Pf3D7_02_v3	0.117804
2	579813	1.21461	0.544818	Pf3D7_02_v3	0.263749
2	580721	0.299906	0.860749	Pf3D7_02_v3	0.0651237
2	582202	0.713103	0.700086	Pf3D7_02_v3	0.154848
2	582922	0.215223	0.897976	Pf3D7_02_v3	0.046735
2	582928	1.13344	0.567383	Pf3D7_02_v3	0.246124
2	583192	0.324209	0.850352	Pf3D7_02_v3	0.0704011
2	584837	0.226781	0.892802	Pf3D7_02_v3	0.0492448
2	605425	0.367215	0.832263	Pf3D7_02_v3	0.0797396
2	605645	1.47143	0.479163	Pf3D7_02_v3	0.319516
2	608790	5.24586	0.0725898	Pf3D7_02_v3	1.13912
2	611935	3.73491	0.154516	Pf3D7_02_v3	0.811026
2	617457	0.0464646	0.977036	Pf3D7_02_v3	0.0100897
2	617482	0.205307	0.90244	Pf3D7_02_v3	0.0445819
2	617743	1.96648	0.374098	Pf3D7_02_v3	0.427015
2	618400	1.38414	0.500539	Pf3D7_02_v3	0.300562
2	619131	0.598011	0.741555	Pf3D7_02_v3	0.129856
2	623146	1.13635	0.566558	Pf3D7_02_v3	0.246756
2	629066	0.364862	0.833242	Pf3D7_02_v3	0.0792289
2	629375	0.837036	0.658021	Pf3D7_02_v3	0.18176
2	629996	2.32669	0.312439	Pf3D7_02_v3	0.505235
2	630135	2.89605	0.235034	Pf3D7_02_v3	0.628869
2	630150	1.12633	0.569405	Pf3D7_02_v3	0.244578
2	630290	0.861557	0.650003	Pf3D7_02_v3	0.187085
2	630420	4.97316	0.083194	Pf3D7_02_v3	1.07991
2	630545	1.83715	0.399087	Pf3D7_02_v3	0.398932
2	630710	1.07384	0.584546	Pf3D7_02_v3	0.233181
2	630726	0.141968	0.931477	Pf3D7_02_v3	0.0308279
2	630737	1.3528	0.508445	Pf3D7_02_v3	0.293756
2	631092	0.621103	0.733043	Pf3D7_02_v3	0.134871
2	631190	1.27454	0.528733	Pf3D7_02_v3	0.276764
2	640960	2.74116	0.25396	Pf3D7_02_v3	0.595235
2	641789	0.874501	0.645809	Pf3D7_02_v3	0.189896
2	646122	3.9563	0.138325	Pf3D7_02_v3	0.8591
2	651509	1.87328	0.391943	Pf3D7_02_v3	0.406778
2	660994	3.08679	0.213655	Pf3D7_02_v3	0.670287
2	666154	1.25079	0.535051	Pf3D7_02_v3	0.271605
2	666391	0.818529	0.664138	Pf3D7_02_v3	0.177741
2	667715	1.17118	0.556776	Pf3D7_02_v3	0.254319
2	671363	3.89045	0.142955	Pf3D7_02_v3	0.8448
2	671972	0.296161	0.862362	Pf3D7_02_v3	0.0643106
2	677492	0.874501	0.645809	Pf3D7_02_v3	0.189896
2	693767	1.1197	0.571294	Pf3D7_02_v3	0.24314
2	694307	0.575819	0.749829	Pf3D7_02_v3	0.125037
2	697863	4.1111	0.128022	Pf3D7_02_v3	0.892715
2	702777	1.97028	0.373387	Pf3D7_02_v3	0.427841
2	703636	3.28742	0.193261	Pf3D7_02_v3	0.713855
2	705904	1.28583	0.525757	Pf3D7_02_v3	0.279215
2	712208	1.20093	0.548556	Pf3D7_02_v3	0.260779
2	712494	4.94623	0.0843217	Pf3D7_02_v3	1.07406
2	714480	3.29286	0.192737	Pf3D7_02_v3	0.715036
2	723984	3.83074	0.147288	Pf3D7_02_v3	0.831834
2	725642	12.7629	0.00169268	Pf3D7_02_v3	2.77143
2	726358	0.422202	0.809692	Pf3D7_02_v3	0.0916799
2	731152	0.531791	0.766519	Pf3D7_02_v3	0.115477
2	736145	0.0755469	0.962931	Pf3D7_02_v3	0.0164048
2	736729	1.33362	0.513342	Pf3D7_02_v3	0.289593
2	759265	3.17041	0.204905	Pf3D7_02_v3	0.688446
2	759738	2.12258	0.346009	Pf3D7_02_v3	0.460912
2	760728	0.140854	0.931996	Pf3D7_02_v3	0.030586
2	761081	2.04364	0.359938	Pf3D7_02_v3	0.443772
2	771011	0.402406	0.817747	Pf3D7_02_v3	0.0873813
2	774891	1.96697	0.374005	Pf3D7_02_v3	0.427123
2	781107	1.93081	0.380828	Pf3D7_02_v3	0.419271
2	784369	0.797089	0.671296	Pf3D7_02_v3	0.173086
2	784786	1.22172	0.542882	Pf3D7_02_v3	0.265294
2	787242	4.22389	0.121002	Pf3D7_02_v3	0.917206
2	787407	0.237684	0.887948	Pf3D7_02_v3	0.0516125
2	787412	1.98175	0.371252	Pf3D7_02_v3	0.430331
2	792272	4.29121	0.116997	Pf3D7_02_v3	0.931825
2	797146	1.31858	0.517218	Pf3D7_02_v3	0.286326
2	798866	3.0496	0.217665	Pf3D7_02_v3	0.662212
2	798907	3.0496	0.217665	Pf3D7_02_v3	0.662212
2	799043	1.89466	0.387775	Pf3D7_02_v3	0.41142
2	799053	0.463467	0.793158	Pf3D7_02_v3	0.100641
2	799420	0.819932	0.663673	Pf3D7_02_v3	0.178046
2	800017	1.34373	0.510754	Pf3D7_02_v3	0.291788
2	800695	7.72817	0.0209821	Pf3D7_02_v3	1.67815
2	801565	1.64667	0.438965	Pf3D7_02_v3	0.35757
2	805001	0.0650426	0.968002	Pf3D7_02_v3	0.0141238
2	805840	0.498012	0.779575	Pf3D7_02_v3	0.108142
2	805888	0.929095	0.628419	Pf3D7_02_v3	0.20175
2	805983	1.18079	0.554107	Pf3D7_02_v3	0.256406
2	813908	2.19214	0.334181	Pf3D7_02_v3	0.476018
2	834457	0.763621	0.682625	Pf3D7_02_v3	0.165818
2	834663	1.07099	0.585378	Pf3D7_02_v3	0.232563
2	838861	2.36836	0.305998	Pf3D7_02_v3	0.514282
2	838983	5.24515	0.0726156	Pf3D7_02_v3	1.13897
2	839142	0.0106389	0.994695	Pf3D7_02_v3	0.00231021
2	839178	2.73823	0.254332	Pf3D7_02_v3	0.594599
2	839251	2.99063	0.224177	Pf3D7_02_v3	0.649408
2	839364	0.334346	0.846053	Pf3D7_02_v3	0.0726023
2	839367	0.778708	0.677494	Pf3D7_02_v3	0.169094
2	839370	0.969266	0.615923	Pf3D7_02_v3	0.210473
2	839377	0.946865	0.622861	Pf3D7_02_v3	0.205609
2	839620	4.44555	0.108308	Pf3D7_02_v3	0.965339
2	839685	0.682655	0.710826	Pf3D7_02_v3	0.148237
2	840040	0.024677	0.987737	Pf3D7_02_v3	0.00535854
2	841296	0.0943748	0.953909	Pf3D7_02_v3	0.0204932
2	841513	1.96306	0.374738	Pf3D7_02_v3	0.426273
2	841515	1.89088	0.388508	Pf3D7_02_v3	0.4106
2	841563	0.777811	0.677798	Pf3D7_02_v3	0.1689
2	841597	1.52064	0.467518	Pf3D7_02_v3	0.330202
2	841609	1.34628	0.510104	Pf3D7_02_v3	0.292341
2	841795	4.68159	0.0962512	Pf3D7_02_v3	1.01659
2	841800	5.06296	0.0795411	Pf3D7_02_v3	1.09941
2	841819	2.77843	0.249271	Pf3D7_02_v3	0.603329
2	842691	5.54341	0.0625552	Pf3D7_02_v3	1.20374
2	842699	3.4564	0.177604	Pf3D7_02_v3	0.750548
2	842805	2.77065	0.250243	Pf3D7_02_v3	0.601638
2	843096	2.2111	0.33103	Pf3D7_02_v3	0.480133
2	843923	0.311983	0.855567	Pf3D7_02_v3	0.0677462
2	843959	0.181547	0.913225	Pf3D7_02_v3	0.0394224
2	844088	0.0313131	0.984465	Pf3D7_02_v3	0.00679954
2	848125	0.206441	0.901928	Pf3D7_02_v3	0.0448281
2	848452	0.0138321	0.993108	Pf3D7_02_v3	0.00300361
2	848538	8.43215	0.0147565	Pf3D7_02_v3	1.83102
2	848573	8.19302	0.0166306	Pf3D7_02_v3	1.77909
2	848579	7.53185	0.0231462	Pf3D7_02_v3	1.63552
2	848604	7.53185	0.0231462	Pf3D7_02_v3	1.63552
2	848708	6.95264	0.030921	Pf3D7_02_v3	1.50975
2	848817	7.16561	0.0277976	Pf3D7_02_v3	1.55599
2	848831	6.30114	0.0428277	Pf3D7_02_v3	1.36828
2	849098	6.80789	0.0332418	Pf3D7_02_v3	1.47832
2	849107	7.31502	0.0257967	Pf3D7_02_v3	1.58844
2	855467	0.397612	0.819709	Pf3D7_02_v3	0.0863405
2	855562	2.63399	0.267939	Pf3D7_02_v3	0.571963
2	855632	5.12183	0.0772342	Pf3D7_02_v3	1.11219
2	855644	6.4232	0.0402922	Pf3D7_02_v3	1.39478
2	855655	1.25131	0.53491	Pf3D7_02_v3	0.271719
2	855656	1.00628	0.60463	Pf3D7_02_v3	0.21851
2	855661	0.591112	0.744118	Pf3D7_02_v3	0.128358
2	855665	0.206221	0.902027	Pf3D7_02_v3	0.0447803
2	860963	3.21847	0.200041	Pf3D7_02_v3	0.698881
2	860971	1.02622	0.598631	Pf3D7_02_v3	0.222841
2	861265	4.02369	0.133742	Pf3D7_02_v3	0.873732
2	861336	5.38646	0.067662	Pf3D7_02_v3	1.16966
3	71040	2.64104	0.266996	Pf3D7_03_v3	0.573495
3	71291	0.244207	0.885057	Pf3D7_03_v3	0.0530289
3	71323	3.66491	0.160021	Pf3D7_03_v3	0.795824
3	71712	1.00794	0.604127	Pf3D7_03_v3	0.218872
3	71899	0.0224591	0.988833	Pf3D7_03_v3	0.00487693
3	79845	0.64727	0.723514	Pf3D7_03_v3	0.140553
3	82459	0.301062	0.860251	Pf3D7_03_v3	0.0653747
3	85825	0.562641	0.754787	Pf3D7_03_v3	0.122176
3	85867	0.392144	0.821953	Pf3D7_03_v3	0.0851531
3	91158	0.874501	0.645809	Pf3D7_03_v3	0.189896
3	92152	3.19027	0.202881	Pf3D7_03_v3	0.692758
3	92397	11.0555	0.00397498	Pf3D7_03_v3	2.40067
3	92421	7.35755	0.0252539	Pf3D7_03_v3	1.59767
3	104807	0.438079	0.80329	Pf3D7_03_v3	0.0951276
3	104810	0.287816	0.865967	Pf3D7_03_v3	0.0624985
3	105962	6.68512	0.0353464	Pf3D7_03_v3	1.45165
3	106144	2.16806	0.338229	Pf3D7_03_v3	0.470789
3	108315	0.529109	0.767548	Pf3D7_03_v3	0.114895
3	108536	0.629411	0.730004	Pf3D7_03_v3	0.136675
3	109722	5.66948	0.0587338	Pf3D7_03_v3	1.23111
3	115739	0.622573	0.732504	Pf3D7_03_v3	0.13519
3	117730	1.81384	0.403766	Pf3D7_03_v3	0.39387
3	117765	0.562724	0.754755	Pf3D7_03_v3	0.122194
3	118001	0.440633	0.802265	Pf3D7_03_v3	0.0956823
3	118067	0.344509	0.841765	Pf3D7_03_v3	0.0748091
3	119545	4.2529	0.11926	Pf3D7_03_v3	0.923505
3	119564	0.657997	0.719644	Pf3D7_03_v3	0.142882
3	119620	2.06394	0.356305	Pf3D7_03_v3	0.448178
3	119943	0.0943592	0.953916	Pf3D7_03_v3	0.0204898
3	140381	1.68601	0.430414	Pf3D7_03_v3	0.366113
3	140444	1.92798	0.381368	Pf3D7_03_v3	0.418656
3	140477	1.78143	0.410361	Pf3D7_03_v3	0.386834
3	140523	0.84098	0.656725	Pf3D7_03_v3	0.182617
3	140645	0.0872846	0.957296	Pf3D7_03_v3	0.0189536
3	140646	0.228088	0.892219	Pf3D7_03_v3	0.0495287
3	141798	3.10573	0.211641	Pf3D7_03_v3	0.6744
3	142126	8.12782	0.0171817	Pf3D7_03_v3	1.76493
3	142163	3.33821	0.188416	Pf3D7_03_v3	0.724883
3	142164	2.87872	0.23708	Pf3D7_03_v3	0.625106
3	142239	3.1179	0.210357	Pf3D7_03_v3	0.677044
3	142944	2.58883	0.274058	Pf3D7_03_v3	0.562158
3	143071	2.4532	0.293288	Pf3D7_03_v3	0.532706
3	143195	0.516375	0.77245	Pf3D7_03_v3	0.112129
3	143196	0.516375	0.77245	Pf3D7_03_v3	0.112129
3	143613	0.803342	0.669201	Pf3D7_03_v3	0.174444
3	143964	2.07583	0.354192	Pf3D7_03_v3	0.450761
3	143969	0.555315	0.757556	Pf3D7_03_v3	0.120585
3	143975	0.555315	0.757556	Pf3D7_03_v3	0.120585
3	144000	1.2151	0.544683	Pf3D7_03_v3	0.263857
3	148157	2.24272	0.325837	Pf3D7_03_v3	0.487
3	148937	1.65913	0.436239	Pf3D7_03_v3	0.360275
3	152653	1.48116	0.476837	Pf3D7_03_v3	0.32163
3	170475	4.34691	0.113784	Pf3D7_03_v3	0.94392
3	175238	0.0144763	0.992788	Pf3D7_03_v3	0.0031435
3	183105	6.04376	0.0487095	Pf3D7_03_v3	1.31239
3	184683	1.10847	0.57451	Pf3D7_03_v3	0.240702
3	185604	2.11522	0.347285	Pf3D7_03_v3	0.459314
3	204732	0.043066	0.978697	Pf3D7_03_v3	0.00935166
3	205816	0.691499	0.70769	Pf3D7_03_v3	0.150157
3	213800	0.581001	0.747889	Pf3D7_03_v3	0.126163
3	221442	2.33332	0.311406	Pf3D7_03_v3	0.506674
3	221451	1.55164	0.460327	Pf3D7_03_v3	0.336934
3	221457	0.416601	0.811963	Pf3D7_03_v3	0.0904637
3	221462	0.806064	0.668291	Pf3D7_03_v3	0.175035
3	221463	0.513442	0.773584	Pf3D7_03_v3	0.111492
3	221538	0.684301	0.710241	Pf3D7_03_v3	0.148594
3	221547	0.507409	0.775921	Pf3D7_03_v3	0.110182
3	221554	3.34177	0.188081	Pf3D7_03_v3	0.725656
3	221556	0.102423	0.950078	Pf3D7_03_v3	0.0222408
3	221577	2.25932	0.323143	Pf3D7_03_v3	0.490605
3	221615	4.15523	0.125229	Pf3D7_03_v3	0.902297
3	221623	5.09114	0.0784283	Pf3D7_03_v3	1.10553
3	221655	0.110606	0.946198	Pf3D7_03_v3	0.0240178
3	224678	2.47927	0.28949	Pf3D7_03_v3	0.538366
3	224779	0.622573	0.732504	Pf3D7_03_v3	0.13519
3	224851	0.841673	0.656497	Pf3D7_03_v3	0.182767
3	229769	0.101213	0.950653	Pf3D7_03_v3	0.0219781
3	231794	3.79681	0.149808	Pf3D7_03_v3	0.824466
3	238293	4.31251	0.115758	Pf3D7_03_v3	0.936451
3	241146	2.75251	0.252523	Pf3D7_03_v3	0.597699
3	246032	0.207876	0.901281	Pf3D7_03_v3	0.0451397
3	253011	0.834218	0.658949	Pf3D7_03_v3	0.181148
3	268459	0.797089	0.671296	Pf3D7_03_v3	0.173086
3	269549	3.20635	0.201256	Pf3D7_03_v3	0.69625
3	273124	3.33923	0.18832	Pf3D7_03_v3	0.725104
3	282671	0.346147	0.841076	Pf3D7_03_v3	0.0751649
3	285065	1.48464	0.476007	Pf3D7_03_v3	0.322387
3	286053	12.9091	0.00157331	Pf3D7_03_v3	2.80319
3	290609	0.87408	0.645946	Pf3D7_03_v3	0.189804
3	302963	0.435996	0.804127	Pf3D7_03_v3	0.0946754
3	306150	2.30128	0.316435	Pf3D7_03_v3	0.499716
3	324114	2.27083	0.321288	Pf3D7_03_v3	0.493105
3	326651	2.34974	0.308859	Pf3D7_03_v3	0.51024
3	327078	3.58298	0.166711	Pf3D7_03_v3	0.778035
3	329898	0.505654	0.776602	Pf3D7_03_v3	0.109801
3	331046	0.980777	0.612388	Pf3D7_03_v3	0.212973
3	332302	0.202206	0.90384	Pf3D7_03_v3	0.0439084
3	332432	0.0729412	0.964186	Pf3D7_03_v3	0.015839
3	334391	0.356867	0.83658	Pf3D7_03_v3	0.0774927
3	337727	8.5966	0.0135917	Pf3D7_03_v3	1.86673
3	337732	17.2985	0.000175261	Pf3D7_03_v3	3.75631
3	341290	1.00245	0.605787	Pf3D7_03_v3	0.21768
3	343768	1.97266	0.372942	Pf3D7_03_v3	0.428358
3	348151	2.44347	0.294718	Pf3D7_03_v3	0.530593
3	349452	5.2957	0.0708034	Pf3D7_03_v3	1.14995
3	350173	0.444821	0.800587	Pf3D7_03_v3	0.0965916
3	350260	1.52609	0.466245	Pf3D7_03_v3	0.331386
3	354502	4.61318	0.0996003	Pf3D7_03_v3	1.00174
3	356381	0.0938869	0.954141	Pf3D7_03_v3	0.0203873
3	356505	2.85539	0.239861	Pf3D7_03_v3	0.62004
3	357699	4.99564	0.082264	Pf3D7_03_v3	1.08479
3	357947	0.191711	0.908595	Pf3D7_03_v3	0.0416296
3	358276	4.46958	0.107015	Pf3D7_03_v3	0.970557
3	358370	2.91957	0.232286	Pf3D7_03_v3	0.633976
3	358508	0.0888473	0.956549	Pf3D7_03_v3	0.0192929
3	360065	2.89168	0.235548	Pf3D7_03_v3	0.62792
3	360119	1.94381	0.378362	Pf3D7_03_v3	0.422092
3	360412	5.88139	0.052829	Pf3D7_03_v3	1.27713
3	360645	1.14694	0.563567	Pf3D7_03_v3	0.249054
3	360794	6.66596	0.0356866	Pf3D7_03_v3	1.4475
3	361195	2.61774	0.270125	Pf3D7_03_v3	0.568434
3	361199	2.61774	0.270125	Pf3D7_03_v3	0.568434
3	361403	8.48049	0.0144041	Pf3D7_03_v3	1.84151
3	362531	7.54422	0.0230035	Pf3D7_03_v3	1.63821
3	362939	3.09727	0.212538	Pf3D7_03_v3	0.672564
3	363473	1.76712	0.413309	Pf3D7_03_v3	0.383725
3	363629	0.176981	0.915312	Pf3D7_03_v3	0.0384309
3	363731	0.467778	0.79145	Pf3D7_03_v3	0.101577
3	365946	2.26027	0.32299	Pf3D7_03_v3	0.490811
3	366344	1.78931	0.408749	Pf3D7_03_v3	0.388543
3	383126	1.06875	0.586037	Pf3D7_03_v3	0.232075
3	383140	1.81655	0.403219	Pf3D7_03_v3	0.394459
3	383262	0.99254	0.608797	Pf3D7_03_v3	0.215527
3	385257	0.205436	0.902382	Pf3D7_03_v3	0.0446098
3	385520	0.759678	0.683972	Pf3D7_03_v3	0.164962
3	390408	0.789113	0.673979	Pf3D7_03_v3	0.171354
3	390553	2.03642	0.36124	Pf3D7_03_v3	0.442204
3	390847	1.08183	0.582215	Pf3D7_03_v3	0.234916
3	392109	1.72798	0.421477	Pf3D7_03_v3	0.375226
3	392474	2.75613	0.252066	Pf3D7_03_v3	0.598486
3	400253	0.0908757	0.955579	Pf3D7_03_v3	0.0197334
3	414967	0.472567	0.789557	Pf3D7_03_v3	0.102617
3	414983	2.08795	0.352052	Pf3D7_03_v3	0.453394
3	417468	0.0868512	0.957504	Pf3D7_03_v3	0.0188595
3	420780	0.939142	0.62527	Pf3D7_03_v3	0.203932
3	428570	3.69082	0.157961	Pf3D7_03_v3	0.801451
3	440870	2.03007	0.362391	Pf3D7_03_v3	0.440823
3	449614	5.74366	0.0565953	Pf3D7_03_v3	1.24722
3	452795	0.683566	0.710502	Pf3D7_03_v3	0.148435
3	452976	1.50473	0.471252	Pf3D7_03_v3	0.326747
3	454328	1.36138	0.506267	Pf3D7_03_v3	0.295621
3	467278	1.01519	0.60194	Pf3D7_03_v3	0.220447
3	471494	7.03869	0.0296188	Pf3D7_03_v3	1.52843
3	471577	1.74199	0.418536	Pf3D7_03_v3	0.378268
3	472007	2.61972	0.269858	Pf3D7_03_v3	0.568865
3	476185	1.77954	0.410749	Pf3D7_03_v3	0.386423
3	477318	1.6021	0.448858	Pf3D7_03_v3	0.347891
3	491174	0.410007	0.814645	Pf3D7_03_v3	0.0890318
3	493631	0.758378	0.684416	Pf3D7_03_v3	0.16468
3	500855	5.60992	0.0605091	Pf3D7_03_v3	1.21818
3	501455	0.0965863	0.952854	Pf3D7_03_v3	0.0209735
3	501458	0.152763	0.926463	Pf3D7_03_v3	0.033172
3	501876	4.54085	0.103268	Pf3D7_03_v3	0.986032
3	507008	3.89006	0.142983	Pf3D7_03_v3	0.844717
3	507451	1.26513	0.531227	Pf3D7_03_v3	0.27472
3	510000	7.9994	0.0183212	Pf3D7_03_v3	1.73705
3	511284	4.51326	0.104703	Pf3D7_03_v3	0.980042
3	511434	0.993195	0.608598	Pf3D7_03_v3	0.21567
3	514084	1.20093	0.548556	Pf3D7_03_v3	0.260779
3	540348	0.707351	0.702103	Pf3D7_03_v3	0.153599
3	546403	0.184654	0.911807	Pf3D7_03_v3	0.0400972
3	549921	0.55043	0.759409	Pf3D7_03_v3	0.119524
3	552568	2.50659	0.285562	Pf3D7_03_v3	0.544299
3	553643	2.95092	0.228674	Pf3D7_03_v3	0.640784
3	553658	1.81916	0.402692	Pf3D7_03_v3	0.395026
3	561220	6.58978	0.0370721	Pf3D7_03_v3	1.43095
3	562561	1.08493	0.581314	Pf3D7_03_v3	0.235589
3	573820	1.42824	0.489623	Pf3D7_03_v3	0.310138
3	586679	1.40083	0.496379	Pf3D7_03_v3	0.304186
3	590480	0.140433	0.932192	Pf3D7_03_v3	0.0304946
3	591155	0.529109	0.767548	Pf3D7_03_v3	0.114895
3	616775	1.91903	0.383079	Pf3D7_03_v3	0.416711
3	616951	0.199935	0.904867	Pf3D7_03_v3	0.0434153
3	618447	5.09575	0.0782479	Pf3D7_03_v3	1.10653
3	618708	4.45408	0.107847	Pf3D7_03_v3	0.967191
3	620250	0.550425	0.759411	Pf3D7_03_v3	0.119523
3	620585	0.771471	0.67995	Pf3D7_03_v3	0.167523
3	621090	0.448191	0.799239	Pf3D7_03_v3	0.0973235
3	622612	0.834218	0.658949	Pf3D7_03_v3	0.181148
3	622763	1.61746	0.445424	Pf3D7_03_v3	0.351226
3	637453	0.580913	0.747922	Pf3D7_03_v3	0.126144
3	641556	1.36886	0.504378	Pf3D7_03_v3	0.297244
3	645241	6.13378	0.0465658	Pf3D7_03_v3	1.33193
3	652193	0.975046	0.614146	Pf3D7_03_v3	0.211729
3	654452	4.85267	0.0883603	Pf3D7_03_v3	1.05374
3	654499	0.312132	0.855503	Pf3D7_03_v3	0.0677787
3	654721	2.74548	0.253412	Pf3D7_03_v3	0.596174
3	655803	0.976561	0.613681	Pf3D7_03_v3	0.212058
3	660596	2.29444	0.317518	Pf3D7_03_v3	0.498232
3	664726	5.31719	0.0700467	Pf3D7_03_v3	1.15461
3	669853	4.22613	0.120867	Pf3D7_03_v3	0.917694
3	670134	4.99457	0.082308	Pf3D7_03_v3	1.08456
3	674515	4.02369	0.133742	Pf3D7_03_v3	0.873732
3	674673	0.775824	0.678472	Pf3D7_03_v3	0.168468
3	679453	0.483414	0.785286	Pf3D7_03_v3	0.104972
3	688049	1.07325	0.584717	Pf3D7_03_v3	0.233054
3	688798	0.643548	0.724862	Pf3D7_03_v3	0.139745
3	689276	0.108599	0.947148	Pf3D7_03_v3	0.0235819
3	692735	2.15703	0.3401	Pf3D7_03_v3	0.468393
3	702915	1.27003	0.529927	Pf3D7_03_v3	0.275784
3	703924	3.51047	0.172867	Pf3D7_03_v3	0.762288
3	708565	0.354388	0.837617	Pf3D7_03_v3	0.0769544
3	717690	0.539183	0.763691	Pf3D7_03_v3	0.117082
3	717928	0.436343	0.803987	Pf3D7_03_v3	0.0947507
3	718682	1.92299	0.382321	Pf3D7_03_v3	0.417572
3	719144	2.56047	0.277972	Pf3D7_03_v3	0.555999
3	729186	1.99121	0.369499	Pf3D7_03_v3	0.432387
3	730277	2.9775	0.225654	Pf3D7_03_v3	0.646557
3	733530	3.41544	0.181279	Pf3D7_03_v3	0.741654
3	738487	0.750678	0.687056	Pf3D7_03_v3	0.163008
3	740898	0.346147	0.841076	Pf3D7_03_v3	0.0751649
3	749616	2.10585	0.348916	Pf3D7_03_v3	0.457279
3	750458	1.22955	0.540762	Pf3D7_03_v3	0.266994
3	750795	1.43368	0.488292	Pf3D7_03_v3	0.31132
3	751047	5.76413	0.056019	Pf3D7_03_v3	1.25166
3	751533	0.235889	0.888745	Pf3D7_03_v3	0.0512227
3	751699	0.282461	0.868289	Pf3D7_03_v3	0.0613357
3	751821	1.13822	0.566029	Pf3D7_03_v3	0.247161
3	756863	2.34158	0.310121	Pf3D7_03_v3	0.508468
3	757720	2.32519	0.312673	Pf3D7_03_v3	0.504909
3	758506	5.13301	0.0768036	Pf3D7_03_v3	1.11462
3	778078	0.266459	0.875264	Pf3D7_03_v3	0.0578608
3	780325	0.480467	0.786444	Pf3D7_03_v3	0.104332
3	781883	0.856087	0.651783	Pf3D7_03_v3	0.185897
3	781887	0.654309	0.720972	Pf3D7_03_v3	0.142081
3	781946	1.45152	0.483956	Pf3D7_03_v3	0.315194
3	788645	0.533794	0.765752	Pf3D7_03_v3	0.115912
3	788667	0.0716431	0.964812	Pf3D7_03_v3	0.0155571
3	804092	4.34374	0.113964	Pf3D7_03_v3	0.94323
3	805130	0.651783	0.721884	Pf3D7_03_v3	0.141533
3	812699	3.01602	0.22135	Pf3D7_03_v3	0.65492
3	818649	0.121551	0.941034	Pf3D7_03_v3	0.0263946
3	825800	0.249347	0.882785	Pf3D7_03_v3	0.0541449
3	827914	1.72167	0.422809	Pf3D7_03_v3	0.373855
3	831268	0.279069	0.869763	Pf3D7_03_v3	0.0605992
3	848519	2.93183	0.230867	Pf3D7_03_v3	0.636639
3	848590	7.77144	0.020533	Pf3D7_03_v3	1.68755
3	849476	1.65314	0.437548	Pf3D7_03_v3	0.358975
3	849683	1.26598	0.531001	Pf3D7_03_v3	0.274905
3	849850	0.568666	0.752516	Pf3D7_03_v3	0.123484
3	850373	1.91617	0.383627	Pf3D7_03_v3	0.416091
3	850847	0.802636	0.669437	Pf3D7_03_v3	0.17429
3	851156	0.358214	0.836016	Pf3D7_03_v3	0.0777852
3	851179	0.605256	0.738874	Pf3D7_03_v3	0.13143
3	853052	0.184805	0.911738	Pf3D7_03_v3	0.0401298
3	855002	0.364862	0.833242	Pf3D7_03_v3	0.0792289
3	855107	0.819315	0.663877	Pf3D7_03_v3	0.177912
3	857272	1.29299	0.523879	Pf3D7_03_v3	0.280769
3	865666	0.0601404	0.970377	Pf3D7_03_v3	0.0130593
3	878750	3.61875	0.163756	Pf3D7_03_v3	0.785802
3	879466	5.37007	0.0682186	Pf3D7_03_v3	1.1661
3	881533	0.140433	0.932192	Pf3D7_03_v3	0.0304946
3	882386	4.09474	0.129074	Pf3D7_03_v3	0.889161
3	883928	1.0872	0.580655	Pf3D7_03_v3	0.236082
3	884399	2.48752	0.288298	Pf3D7_03_v3	0.540158
3	887238	3.24794	0.197114	Pf3D7_03_v3	0.705282
3	887819	1.51212	0.469513	Pf3D7_03_v3	0.328353
3	888429	6.40306	0.0406999	Pf3D7_03_v3	1.39041
3	888900	0.307269	0.857585	Pf3D7_03_v3	0.0667227
3	890218	3.33923	0.18832	Pf3D7_03_v3	0.725104
3	890268	4.04674	0.132209	Pf3D7_03_v3	0.878738
3	890853	21.6055	2.03e-05	Pf3D7_03_v3	4.6925
3	891254	0.775824	0.678472	Pf3D7_03_v3	0.168468
3	891612	0.024677	0.987737	Pf3D7_03_v3	0.00535854
3	891679	1.45468	0.483192	Pf3D7_03_v3	0.315881
3	891702	0.378377	0.82763	Pf3D7_03_v3	0.0821636
3	892045	0.950512	0.621726	Pf3D7_03_v3	0.206401
3	892443	11.496	0.0031892	Pf3D7_03_v3	2.49632
3	896996	3.82128	0.147986	Pf3D7_03_v3	0.82978
3	897291	0.617263	0.734451	Pf3D7_03_v3	0.134037
3	897781	0.866521	0.648392	Pf3D7_03_v3	0.188163
3	897800	1.56532	0.457189	Pf3D7_03_v3	0.339904
3	898192	3.92895	0.140229	Pf3D7_03_v3	0.853161
3	898213	0.200507	0.904608	Pf3D7_03_v3	0.0435395
3	907766	1.19404	0.55045	Pf3D7_03_v3	0.259282
3	916639	1.34546	0.510313	Pf3D7_03_v3	0.292163
3	916641	1.53441	0.464309	Pf3D7_03_v3	0.333193
3	917487	2.14391	0.342338	Pf3D7_03_v3	0.465545
3	917529	0.575753	0.749854	Pf3D7_03_v3	0.125023
3	919244	2.05482	0.357932	Pf3D7_03_v3	0.446199
3	924907	2.92357	0.231822	Pf3D7_03_v3	0.634845
3	925302	2.93203	0.230843	Pf3D7_03_v3	0.636683
3	931312	0.765177	0.682094	Pf3D7_03_v3	0.166156
3	938694	0.562967	0.754663	Pf3D7_03_v3	0.122247
3	943993	5.04093	0.0804223	Pf3D7_03_v3	1.09462
3	946197	1.75318	0.416201	Pf3D7_03_v3	0.380697
3	950974	4.07209	0.130544	Pf3D7_03_v3	0.884244
3	951306	0.0749975	0.963196	Pf3D7_03_v3	0.0162855
3	951558	3.91938	0.140902	Pf3D7_03_v3	0.851082
3	953885	1.62414	0.443938	Pf3D7_03_v3	0.352678
3	954246	1.23386	0.539598	Pf3D7_03_v3	0.267929
3	955684	0.502534	0.777815	Pf3D7_03_v3	0.109124
3	958132	0.339436	0.843903	Pf3D7_03_v3	0.0737075
3	958385	0.298767	0.861239	Pf3D7_03_v3	0.0648765
3	974611	4.56823	0.101864	Pf3D7_03_v3	0.991978
3	978071	0.0939684	0.954102	Pf3D7_03_v3	0.020405
3	983398	2.53708	0.281242	Pf3D7_03_v3	0.55092
3	988909	0.0771969	0.962137	Pf3D7_03_v3	0.0167631
3	993530	0.0879736	0.956967	Pf3D7_03_v3	0.0191032
4	92597	0.417007	0.811798	Pf3D7_04_v3	0.090552
4	92612	0.141968	0.931477	Pf3D7_04_v3	0.0308279
4	92959	0.226781	0.892802	Pf3D7_04_v3	0.0492448
4	93405	0.500434	0.778632	Pf3D7_04_v3	0.108668
4	93478	0.544982	0.76148	Pf3D7_04_v3	0.118341
4	103987	1.54512	0.46183	Pf3D7_04_v3	0.335518
4	103990	1.19205	0.550998	Pf3D7_04_v3	0.25885
4	104020	0.684135	0.7103	Pf3D7_04_v3	0.148558
4	104157	0.26762	0.874756	Pf3D7_04_v3	0.058113
4	108553	3.26032	0.195898	Pf3D7_04_v3	0.707969
4	109297	0.544287	0.761745	Pf3D7_04_v3	0.11819
4	109302	1.23562	0.539123	Pf3D7_04_v3	0.268312
4	109408	5.5197	0.0633013	Pf3D7_04_v3	1.19859
4	110012	0.821896	0.663021	Pf3D7_04_v3	0.178472
4	110013	0.430671	0.806271	Pf3D7_04_v3	0.0935191
4	110070	0.0973885	0.952472	Pf3D7_04_v3	0.0211476
4	110442	1.42819	0.489636	Pf3D7_04_v3	0.310127
4	110491	6.1507	0.0461734	Pf3D7_04_v3	1.33561
4	110694	3.07654	0.214752	Pf3D7_04_v3	0.668062
4	110821	3.97978	0.13671	Pf3D7_04_v3	0.864199
4	110953	1.08468	0.581385	Pf3D7_04_v3	0.235536
4	115195	0.0906837	0.955671	Pf3D7_04_v3	0.0196917
4	115545	0.752031	0.686592	Pf3D7_04_v3	0.163301
4	115606	1.51998	0.467672	Pf3D7_04_v3	0.330059
4	124690	5.93616	0.0514018	Pf3D7_04_v3	1.28902
4	124797	0.633688	0.728445	Pf3D7_04_v3	0.137603
4	137970	1.57306	0.455422	Pf3D7_04_v3	0.341586
4	138027	0.33494	0.845802	Pf3D7_04_v3	0.0727313
4	138308	1.98644	0.370383	Pf3D7_04_v3	0.431349
4	138491	0.334205	0.846113	Pf3D7_04_v3	0.0725718
4	138554	0.361063	0.834826	Pf3D7_04_v3	0.0784039
4	138623	0.948713	0.622285	Pf3D7_04_v3	0.206011
4	139051	1.24122	0.537618	Pf3D7_04_v3	0.269527
4	139471	1.17582	0.555488	Pf3D7_04_v3	0.255325
4	139736	1.00108	0.606204	Pf3D7_04_v3	0.217381
4	140510	0.829992	0.660343	Pf3D7_04_v3	0.18023
4	140703	0.71283	0.700182	Pf3D7_04_v3	0.154789
4	140725	5.91509	0.0519464	Pf3D7_04_v3	1.28444
4	140930	2.36492	0.306524	Pf3D7_04_v3	0.513536
4	141720	1.56885	0.456383	Pf3D7_04_v3	0.340671
4	141896	4.95731	0.0838558	Pf3D7_04_v3	1.07647
4	142583	2.5039	0.285947	Pf3D7_04_v3	0.543715
4	142913	3.21287	0.200602	Pf3D7_04_v3	0.697666
4	142923	1.54905	0.460922	Pf3D7_04_v3	0.336373
4	143562	3.73953	0.15416	Pf3D7_04_v3	0.812029
4	143683	1.10351	0.575939	Pf3D7_04_v3	0.239624
4	143869	0.34169	0.842952	Pf3D7_04_v3	0.074197
4	143886	2.73703	0.254484	Pf3D7_04_v3	0.594339
4	144036	0.707136	0.702178	Pf3D7_04_v3	0.153553
4	144427	0.833855	0.659069	Pf3D7_04_v3	0.181069
4	144434	2.54977	0.279463	Pf3D7_04_v3	0.553676
4	145622	0.165753	0.920465	Pf3D7_04_v3	0.0359928
4	147600	0.69182	0.707576	Pf3D7_04_v3	0.150227
4	147645	0.87408	0.645946	Pf3D7_04_v3	0.189804
4	147659	1.51369	0.469144	Pf3D7_04_v3	0.328694
4	147740	2.03176	0.362084	Pf3D7_04_v3	0.44119
4	147902	1.64181	0.440033	Pf3D7_04_v3	0.356515
4	159572	1.38944	0.499214	Pf3D7_04_v3	0.301713
4	172560	0.0239857	0.988079	Pf3D7_04_v3	0.00520844
4	184351	0.834525	0.658848	Pf3D7_04_v3	0.181215
4	185300	4.13836	0.126289	Pf3D7_04_v3	0.898633
4	185379	0.0779764	0.961762	Pf3D7_04_v3	0.0169324
4	186753	1.08183	0.582215	Pf3D7_04_v3	0.234916
4	188719	0.364862	0.833242	Pf3D7_04_v3	0.0792289
4	189799	1.00111	0.606194	Pf3D7_04_v3	0.217388
4	190867	1.1008	0.576719	Pf3D7_04_v3	0.239036
4	191167	0.165753	0.920465	Pf3D7_04_v3	0.0359928
4	191653	0.045076	0.977714	Pf3D7_04_v3	0.00978813
4	212987	3.23895	0.198003	Pf3D7_04_v3	0.703329
4	220552	0.597159	0.741871	Pf3D7_04_v3	0.129671
4	221401	0.0027429	0.998629	Pf3D7_04_v3	0.000595613
4	228005	3.87385	0.144147	Pf3D7_04_v3	0.841196
4	229072	1.87658	0.391297	Pf3D7_04_v3	0.407493
4	236244	1.00146	0.606088	Pf3D7_04_v3	0.217464
4	240931	1.49419	0.473742	Pf3D7_04_v3	0.324458
4	241092	0.266459	0.875264	Pf3D7_04_v3	0.0578608
4	241099	1.76772	0.413184	Pf3D7_04_v3	0.383856
4	242143	1.20093	0.548556	Pf3D7_04_v3	0.260779
4	250940	3.99258	0.135839	Pf3D7_04_v3	0.866977
4	251727	1.0405	0.594372	Pf3D7_04_v3	0.225942
4	251988	3.13605	0.208457	Pf3D7_04_v3	0.680984
4	251999	0.669514	0.715512	Pf3D7_04_v3	0.145383
4	255939	0.499868	0.778852	Pf3D7_04_v3	0.108545
4	255960	4.08275	0.12985	Pf3D7_04_v3	0.886558
4	261971	1.9991	0.368046	Pf3D7_04_v3	0.434098
4	264681	0.0128949	0.993573	Pf3D7_04_v3	0.00280009
4	265402	0.819932	0.663673	Pf3D7_04_v3	0.178046
4	267687	0.0905422	0.955738	Pf3D7_04_v3	0.019661
4	270637	0.664413	0.717339	Pf3D7_04_v3	0.144275
4	273086	1.48633	0.475606	Pf3D7_04_v3	0.322752
4	274879	1.64127	0.440153	Pf3D7_04_v3	0.356397
4	275756	2.50659	0.285562	Pf3D7_04_v3	0.544299
4	276127	2.9532	0.228413	Pf3D7_04_v3	0.64128
4	279197	11.8265	0.00270343	Pf3D7_04_v3	2.56808
4	282499	0.437749	0.803422	Pf3D7_04_v3	0.095056
4	282500	4.20438	0.122188	Pf3D7_04_v3	0.91297
4	282524	5.15902	0.0758111	Pf3D7_04_v3	1.12027
4	283114	1.42824	0.489623	Pf3D7_04_v3	0.310138
4	283433	1.48347	0.476288	Pf3D7_04_v3	0.32213
4	283484	0.308212	0.857181	Pf3D7_04_v3	0.0669273
4	283503	0.3739	0.829485	Pf3D7_04_v3	0.0811913
4	283578	5.67171	0.0586683	Pf3D7_04_v3	1.2316
4	283580	12.2234	0.00221678	Pf3D7_04_v3	2.65428
4	283587	0.907019	0.635394	Pf3D7_04_v3	0.196957
4	283826	1.06658	0.586671	Pf3D7_04_v3	0.231605
4	284309	7.92892	0.0189782	Pf3D7_04_v3	1.72174
4	284311	2.22586	0.328595	Pf3D7_04_v3	0.483339
4	285729	0.19138	0.908746	Pf3D7_04_v3	0.0415576
4	285770	1.73048	0.420951	Pf3D7_04_v3	0.375768
4	285807	2.70818	0.258182	Pf3D7_04_v3	0.588073
4	286232	2.3166	0.31402	Pf3D7_04_v3	0.503043
4	286431	1.24136	0.537578	Pf3D7_04_v3	0.269558
4	286542	4.81128	0.0902078	Pf3D7_04_v3	1.04476
4	287185	1.07384	0.584546	Pf3D7_04_v3	0.233181
4	287310	3.24686	0.197222	Pf3D7_04_v3	0.705046
4	293588	3.05	0.217621	Pf3D7_04_v3	0.662298
4	293945	1.58782	0.452074	Pf3D7_04_v3	0.344791
4	294439	3.62633	0.163137	Pf3D7_04_v3	0.787448
4	295639	0.783065	0.67602	Pf3D7_04_v3	0.17004
4	299224	1.22223	0.542745	Pf3D7_04_v3	0.265404
4	300319	1.13448	0.567087	Pf3D7_04_v3	0.24635
4	300851	0.30205	0.859826	Pf3D7_04_v3	0.0655894
4	306393	1.63149	0.442309	Pf3D7_04_v3	0.354274
4	306875	3.88375	0.143435	Pf3D7_04_v3	0.843346
4	324062	2.01531	0.365074	Pf3D7_04_v3	0.437619
4	329468	5.00339	0.0819461	Pf3D7_04_v3	1.08647
4	333699	1.34795	0.509679	Pf3D7_04_v3	0.292703
4	334313	2.08716	0.352191	Pf3D7_04_v3	0.453222
4	339569	0.445947	0.800136	Pf3D7_04_v3	0.0968361
4	340541	2.68212	0.261568	Pf3D7_04_v3	0.582415
4	340547	3.17854	0.204074	Pf3D7_04_v3	0.690212
4	349703	0.695192	0.706384	Pf3D7_04_v3	0.150959
4	354500	10.0826	0.00646535	Pf3D7_04_v3	2.18941
4	356566	0.140002	0.932393	Pf3D7_04_v3	0.0304009
4	358245	7.93205	0.0189486	Pf3D7_04_v3	1.72242
4	361091	1.97474	0.372556	Pf3D7_04_v3	0.428808
4	362687	0.736615	0.691904	Pf3D7_04_v3	0.159954
4	367185	4.89409	0.0865491	Pf3D7_04_v3	1.06274
4	367195	11.0998	0.00388782	Pf3D7_04_v3	2.41029
4	367246	3.89555	0.142591	Pf3D7_04_v3	0.845907
4	380196	2.04475	0.35974	Pf3D7_04_v3	0.444012
4	381333	0.110606	0.946198	Pf3D7_04_v3	0.0240178
4	386187	3.01387	0.221588	Pf3D7_04_v3	0.654454
4	387539	3.41544	0.181279	Pf3D7_04_v3	0.741654
4	388712	5.06765	0.0793547	Pf3D7_04_v3	1.10043
4	389929	1.35824	0.507062	Pf3D7_04_v3	0.294939
4	389962	0.313256	0.855022	Pf3D7_04_v3	0.0680227
4	390170	1.11477	0.572704	Pf3D7_04_v3	0.24207
4	390448	2.06919	0.355371	Pf3D7_04_v3	0.449318
4	394202	0.784473	0.675544	Pf3D7_04_v3	0.170346
4	394312	0.760077	0.683835	Pf3D7_04_v3	0.165049
4	397543	0.0138321	0.993108	Pf3D7_04_v3	0.00300361
4	398819	2.62262	0.269466	Pf3D7_04_v3	0.569495
4	414221	0.311337	0.855843	Pf3D7_04_v3	0.067606
4	414582	1.04342	0.593504	Pf3D7_04_v3	0.226576
4	414591	2.22048	0.32948	Pf3D7_04_v3	0.482171
4	415158	0.0467635	0.97689	Pf3D7_04_v3	0.0101546
4	415159	0.60611	0.738559	Pf3D7_04_v3	0.131615
4	415698	0.0152081	0.992425	Pf3D7_04_v3	0.0033024
4	415998	6.4749	0.0392639	Pf3D7_04_v3	1.40601
4	418411	0.621103	0.733043	Pf3D7_04_v3	0.134871
4	418467	4.20438	0.122188	Pf3D7_04_v3	0.91297
4	419008	0.974703	0.614251	Pf3D7_04_v3	0.211654
4	419959	1.92368	0.382189	Pf3D7_04_v3	0.417722
4	420218	1.99614	0.36859	Pf3D7_04_v3	0.433456
4	420221	0.868292	0.647818	Pf3D7_04_v3	0.188547
4	424946	4.12941	0.126856	Pf3D7_04_v3	0.89669
4	428163	3.05611	0.216958	Pf3D7_04_v3	0.663625
4	428626	0.821841	0.66304	Pf3D7_04_v3	0.178461
4	432852	0.821359	0.663199	Pf3D7_04_v3	0.178356
4	433629	0.184805	0.911738	Pf3D7_04_v3	0.0401298
4	433645	1.24305	0.537124	Pf3D7_04_v3	0.269926
4	434188	3.82223	0.147916	Pf3D7_04_v3	0.829986
4	434940	0.862276	0.649769	Pf3D7_04_v3	0.187241
4	435101	2.51933	0.283749	Pf3D7_04_v3	0.547065
4	435248	0.123793	0.93998	Pf3D7_04_v3	0.0268813
4	442895	0.131666	0.936287	Pf3D7_04_v3	0.0285908
4	443592	0.50866	0.775436	Pf3D7_04_v3	0.110454
4	443633	1.19684	0.549679	Pf3D7_04_v3	0.259891
4	443634	0.991036	0.609255	Pf3D7_04_v3	0.215201
4	443641	0.553693	0.758171	Pf3D7_04_v3	0.120233
4	460471	3.73136	0.154791	Pf3D7_04_v3	0.810255
4	460957	1.56724	0.456749	Pf3D7_04_v3	0.340323
4	462311	1.29129	0.524326	Pf3D7_04_v3	0.280399
4	462711	1.9742	0.372655	Pf3D7_04_v3	0.428693
4	464812	0.187495	0.910513	Pf3D7_04_v3	0.040714
4	472651	9.11874	0.0104687	Pf3D7_04_v3	1.98011
4	473150	0.143878	0.930588	Pf3D7_04_v3	0.0312427
4	476391	1.11464	0.572742	Pf3D7_04_v3	0.242041
4	485883	0.3739	0.829485	Pf3D7_04_v3	0.0811913
4	486459	1.26489	0.531291	Pf3D7_04_v3	0.274668
4	487211	0.663669	0.717606	Pf3D7_04_v3	0.144114
4	488725	2.9472	0.229099	Pf3D7_04_v3	0.639976
4	488769	1.40593	0.495115	Pf3D7_04_v3	0.305294
4	501523	1.66001	0.436046	Pf3D7_04_v3	0.360468
4	501893	3.09311	0.212981	Pf3D7_04_v3	0.67166
4	503611	3.79021	0.150303	Pf3D7_04_v3	0.823033
4	506375	0.650059	0.722506	Pf3D7_04_v3	0.141159
4	507063	1.14694	0.563567	Pf3D7_04_v3	0.249054
4	507760	4.08199	0.129899	Pf3D7_04_v3	0.886393
4	514993	1.97226	0.373018	Pf3D7_04_v3	0.428271
4	515791	0.537305	0.764409	Pf3D7_04_v3	0.116674
4	515842	0.173666	0.91683	Pf3D7_04_v3	0.0377112
4	515914	0.765177	0.682094	Pf3D7_04_v3	0.166156
4	515947	1.38528	0.500254	Pf3D7_04_v3	0.300809
4	516523	2.12415	0.345737	Pf3D7_04_v3	0.461254
4	516697	2.38895	0.302862	Pf3D7_04_v3	0.518755
4	519867	1.23712	0.538718	Pf3D7_04_v3	0.268638
4	519899	0.775824	0.678472	Pf3D7_04_v3	0.168468
4	520020	1.03009	0.597473	Pf3D7_04_v3	0.223682
4	520106	1.57618	0.454712	Pf3D7_04_v3	0.342263
4	520214	2.71677	0.257076	Pf3D7_04_v3	0.589939
4	520914	1.69562	0.428352	Pf3D7_04_v3	0.368199
4	521120	1.32233	0.516249	Pf3D7_04_v3	0.287141
4	521350	0.563268	0.75455	Pf3D7_04_v3	0.122312
4	525012	1.2915	0.524269	Pf3D7_04_v3	0.280446
4	525203	0.248002	0.883379	Pf3D7_04_v3	0.0538529
4	528624	2.76561	0.250873	Pf3D7_04_v3	0.600546
4	528762	0.170523	0.918272	Pf3D7_04_v3	0.0370287
4	528936	4.93057	0.0849844	Pf3D7_04_v3	1.07066
4	529482	0.0244867	0.987831	Pf3D7_04_v3	0.00531723
4	529500	3.16745	0.205209	Pf3D7_04_v3	0.687803
4	530027	3.55756	0.168844	Pf3D7_04_v3	0.772514
4	530075	0.277746	0.870339	Pf3D7_04_v3	0.0603117
4	530965	2.29444	0.317518	Pf3D7_04_v3	0.498232
4	531138	2.82227	0.243866	Pf3D7_04_v3	0.612849
4	532460	0.858831	0.65089	Pf3D7_04_v3	0.186493
4	537052	4.46712	0.107146	Pf3D7_04_v3	0.970022
4	537511	0.831668	0.65979	Pf3D7_04_v3	0.180595
4	538971	3.30396	0.19167	Pf3D7_04_v3	0.717445
4	541844	0.754458	0.685759	Pf3D7_04_v3	0.163829
4	541856	0.625754	0.73134	Pf3D7_04_v3	0.135881
4	542296	2.10205	0.349579	Pf3D7_04_v3	0.456454
4	542546	0.245546	0.884464	Pf3D7_04_v3	0.0533197
4	543724	0.112429	0.945336	Pf3D7_04_v3	0.0244136
4	543828	1.94862	0.377453	Pf3D7_04_v3	0.423137
4	544534	1.29249	0.524011	Pf3D7_04_v3	0.28066
4	544537	1.29249	0.524011	Pf3D7_04_v3	0.28066
4	544615	1.27057	0.529784	Pf3D7_04_v3	0.275901
4	544673	4.20632	0.12207	Pf3D7_04_v3	0.91339
4	544744	0.238691	0.887501	Pf3D7_04_v3	0.0518311
4	544797	2.7721	0.250062	Pf3D7_04_v3	0.601953
4	545154	3.03618	0.21913	Pf3D7_04_v3	0.659297
4	615475	1.00678	0.604477	Pf3D7_04_v3	0.21862
4	615529	2.04189	0.360254	Pf3D7_04_v3	0.443391
4	615619	2.47927	0.28949	Pf3D7_04_v3	0.538366
4	615652	1.47875	0.477412	Pf3D7_04_v3	0.321106
4	615745	0.654309	0.720972	Pf3D7_04_v3	0.142081
4	622226	2.21902	0.329721	Pf3D7_04_v3	0.481854
4	623794	0.534048	0.765655	Pf3D7_04_v3	0.115967
4	623886	0.645416	0.724185	Pf3D7_04_v3	0.14015
4	623889	1.20671	0.546974	Pf3D7_04_v3	0.262033
4	625343	0.123937	0.939913	Pf3D7_04_v3	0.0269126
4	625475	2.43904	0.295372	Pf3D7_04_v3	0.529631
4	625730	2.32604	0.312542	Pf3D7_04_v3	0.505092
4	627839	0.0779764	0.961762	Pf3D7_04_v3	0.0169324
4	628470	0.290577	0.864773	Pf3D7_04_v3	0.0630979
4	629841	2.77093	0.250208	Pf3D7_04_v3	0.601699
4	630392	3.59886	0.165393	Pf3D7_04_v3	0.781483
4	630569	2.41054	0.299612	Pf3D7_04_v3	0.523441
4	630653	7.32941	0.0256117	Pf3D7_04_v3	1.59156
4	630725	1.75326	0.416184	Pf3D7_04_v3	0.380715
4	630728	2.50971	0.285117	Pf3D7_04_v3	0.544976
4	630923	0.252256	0.881502	Pf3D7_04_v3	0.0547767
4	634487	1.76318	0.414123	Pf3D7_04_v3	0.38287
4	635170	0.969578	0.615827	Pf3D7_04_v3	0.210541
4	635669	2.81937	0.24422	Pf3D7_04_v3	0.612219
4	635715	1.95659	0.375951	Pf3D7_04_v3	0.424869
4	636448	7.58242	0.0225683	Pf3D7_04_v3	1.6465
4	636935	2.01313	0.365472	Pf3D7_04_v3	0.437146
4	637010	4.79416	0.0909831	Pf3D7_04_v3	1.04104
4	637146	4.84109	0.0888731	Pf3D7_04_v3	1.05123
4	637202	2.39482	0.301976	Pf3D7_04_v3	0.520028
4	637685	0.0716431	0.964812	Pf3D7_04_v3	0.0155571
4	637739	2.32669	0.312439	Pf3D7_04_v3	0.505235
4	637754	2.62998	0.268477	Pf3D7_04_v3	0.571093
4	637993	2.58883	0.274058	Pf3D7_04_v3	0.562158
4	647737	0.108514	0.947189	Pf3D7_04_v3	0.0235636
4	647776	0.356863	0.836581	Pf3D7_04_v3	0.0774918
4	648101	0.15098	0.927289	Pf3D7_04_v3	0.032785
4	659163	1.61983	0.444895	Pf3D7_04_v3	0.351742
4	659167	4.99378	0.0823407	Pf3D7_04_v3	1.08439
4	662504	0.629398	0.730009	Pf3D7_04_v3	0.136672
4	668673	1.23873	0.538285	Pf3D7_04_v3	0.268988
4	673542	4.14154	0.126089	Pf3D7_04_v3	0.899324
4	673604	5.51947	0.0633086	Pf3D7_04_v3	1.19854
4	673635	4.48659	0.106108	Pf3D7_04_v3	0.97425
4	673650	1.66644	0.434647	Pf3D7_04_v3	0.361863
4	673790	1.82665	0.401188	Pf3D7_04_v3	0.396652
4	675843	8.37579	0.0151782	Pf3D7_04_v3	1.81878
4	677325	5.90104	0.0523125	Pf3D7_04_v3	1.28139
4	677644	0.765177	0.682094	Pf3D7_04_v3	0.166156
4	679043	3.71436	0.156112	Pf3D7_04_v3	0.806562
4	683072	1.85397	0.395745	Pf3D7_04_v3	0.402584
4	683888	1.24771	0.535875	Pf3D7_04_v3	0.270936
4	684059	0.987312	0.610391	Pf3D7_04_v3	0.214392
4	684674	7.76556	0.0205935	Pf3D7_04_v3	1.68627
4	691961	3.55577	0.168995	Pf3D7_04_v3	0.772127
4	692160	1.03591	0.595737	Pf3D7_04_v3	0.224946
4	693966	11.7986	0.00274142	Pf3D7_04_v3	2.56202
4	695742	5.77754	0.0556446	Pf3D7_04_v3	1.25458
4	696265	0.707351	0.702103	Pf3D7_04_v3	0.153599
4	709512	4.38655	0.111551	Pf3D7_04_v3	0.952527
4	720088	0.853054	0.652772	Pf3D7_04_v3	0.185238
4	726306	2.38895	0.302862	Pf3D7_04_v3	0.518755
4	726452	4.00914	0.134718	Pf3D7_04_v3	0.870573
4	736688	1.15797	0.560466	Pf3D7_04_v3	0.251451
4	738775	0.769903	0.680484	Pf3D7_04_v3	0.167182
4	748239	1.94663	0.377828	Pf3D7_04_v3	0.422706
4	748262	2.63496	0.26781	Pf3D7_04_v3	0.572174
4	748410	1.1424	0.564848	Pf3D7_04_v3	0.248068
4	757119	4.3493	0.113648	Pf3D7_04_v3	0.944439
4	758596	0.848183	0.654364	Pf3D7_04_v3	0.184181
4	763069	2.06716	0.355731	Pf3D7_04_v3	0.448878
4	764140	3.01145	0.221856	Pf3D7_04_v3	0.653929
4	764832	3.33913	0.188329	Pf3D7_04_v3	0.725083
4	765232	2.04702	0.359332	Pf3D7_04_v3	0.444504
4	765991	0.307386	0.857535	Pf3D7_04_v3	0.0667481
4	766723	0.00875672	0.995631	Pf3D7_04_v3	0.0019015
4	766775	1.08468	0.581385	Pf3D7_04_v3	0.235536
4	766795	2.01177	0.365722	Pf3D7_04_v3	0.436849
4	767099	1.80711	0.405126	Pf3D7_04_v3	0.39241
4	769582	7.45675	0.0240319	Pf3D7_04_v3	1.61921
4	770292	3.71182	0.156311	Pf3D7_04_v3	0.806011
4	773196	2.45447	0.293102	Pf3D7_04_v3	0.532982
4	775809	2.05715	0.357516	Pf3D7_04_v3	0.446704
4	776030	3.05447	0.217135	Pf3D7_04_v3	0.663271
4	781969	0.383603	0.825471	Pf3D7_04_v3	0.0832984
4	787660	0.169012	0.918966	Pf3D7_04_v3	0.0367005
4	788194	1.58066	0.453696	Pf3D7_04_v3	0.343235
4	788206	2.23342	0.327355	Pf3D7_04_v3	0.484981
4	788817	0.872845	0.646345	Pf3D7_04_v3	0.189536
4	789241	0.249347	0.882785	Pf3D7_04_v3	0.0541449
4	791143	0.249592	0.882677	Pf3D7_04_v3	0.0541982
4	792225	1.51653	0.46848	Pf3D7_04_v3	0.329309
4	792236	2.21953	0.329636	Pf3D7_04_v3	0.481966
4	792257	1.80766	0.405015	Pf3D7_04_v3	0.392529
4	793904	0.989834	0.609621	Pf3D7_04_v3	0.21494
4	794319	3.25906	0.196021	Pf3D7_04_v3	0.707697
4	794321	3.25906	0.196021	Pf3D7_04_v3	0.707697
4	794923	0.443301	0.801195	Pf3D7_04_v3	0.0962615
4	795946	1.05294	0.590686	Pf3D7_04_v3	0.228643
4	796416	2.41225	0.299355	Pf3D7_04_v3	0.523813
4	796423	3.15316	0.20668	Pf3D7_04_v3	0.684701
4	797301	2.01539	0.365059	Pf3D7_04_v3	0.437637
4	797315	2.13976	0.34305	Pf3D7_04_v3	0.464643
4	797460	1.08517	0.581243	Pf3D7_04_v3	0.235642
4	797570	0.431323	0.806008	Pf3D7_04_v3	0.0936606
4	797704	1.50707	0.4707	Pf3D7_04_v3	0.327256
4	797718	0.708852	0.701576	Pf3D7_04_v3	0.153925
4	797719	0.708852	0.701576	Pf3D7_04_v3	0.153925
4	797761	0.553147	0.758378	Pf3D7_04_v3	0.120114
4	797792	0.419973	0.810595	Pf3D7_04_v3	0.0911961
4	799729	1.55975	0.458462	Pf3D7_04_v3	0.338696
4	802705	1.87829	0.390962	Pf3D7_04_v3	0.407866
4	803561	1.97707	0.372122	Pf3D7_04_v3	0.429315
4	805165	0.00527002	0.997368	Pf3D7_04_v3	0.00114437
4	807810	0.680758	0.711501	Pf3D7_04_v3	0.147825
4	807861	0.44861	0.799071	Pf3D7_04_v3	0.0974145
4	812994	1.00121	0.606165	Pf3D7_04_v3	0.217409
4	817915	1.94862	0.377453	Pf3D7_04_v3	0.423137
4	818014	1.40593	0.495115	Pf3D7_04_v3	0.305294
4	819473	1.77512	0.41166	Pf3D7_04_v3	0.385461
4	820801	0.573291	0.750778	Pf3D7_04_v3	0.124489
4	821816	0.402406	0.817747	Pf3D7_04_v3	0.0873813
4	830580	0.46739	0.791603	Pf3D7_04_v3	0.101492
4	831954	0.360135	0.835214	Pf3D7_04_v3	0.0782024
4	832143	3.98215	0.136549	Pf3D7_04_v3	0.864712
4	835428	3.39203	0.183413	Pf3D7_04_v3	0.736571
4	836547	0.61525	0.735191	Pf3D7_04_v3	0.1336
4	836648	1.28041	0.527184	Pf3D7_04_v3	0.278038
4	836663	0.280206	0.869269	Pf3D7_04_v3	0.060846
4	836760	2.81564	0.244676	Pf3D7_04_v3	0.611408
4	836817	1.03553	0.59585	Pf3D7_04_v3	0.224863
4	836856	1.75644	0.415522	Pf3D7_04_v3	0.381406
4	837210	0.657933	0.719667	Pf3D7_04_v3	0.142868
4	838218	1.1205	0.571066	Pf3D7_04_v3	0.243314
4	839124	3.54114	0.170236	Pf3D7_04_v3	0.768948
4	839310	0.413533	0.813209	Pf3D7_04_v3	0.0897976
4	840150	2.08299	0.352926	Pf3D7_04_v3	0.452316
4	840187	0.424495	0.808764	Pf3D7_04_v3	0.0921779
4	841884	0.935659	0.62636	Pf3D7_04_v3	0.203176
4	848597	2.0398	0.360632	Pf3D7_04_v3	0.442936
4	856082	0.0872846	0.957296	Pf3D7_04_v3	0.0189536
4	856599	1.70451	0.426451	Pf3D7_04_v3	0.37013
4	859387	3.16863	0.205088	Pf3D7_04_v3	0.688059
4	859399	0.0771153	0.962176	Pf3D7_04_v3	0.0167454
4	860428	1.72798	0.421477	Pf3D7_04_v3	0.375226
4	860462	0.0943592	0.953916	Pf3D7_04_v3	0.0204898
4	863381	1.07719	0.583569	Pf3D7_04_v3	0.233908
4	863561	0.362562	0.834201	Pf3D7_04_v3	0.0787293
4	865912	2.64282	0.266759	Pf3D7_04_v3	0.573881
4	865929	0.763621	0.682625	Pf3D7_04_v3	0.165818
4	867270	0.311607	0.855727	Pf3D7_04_v3	0.0676647
4	871435	0.352042	0.838601	Pf3D7_04_v3	0.0764449
4	875402	0.462444	0.793563	Pf3D7_04_v3	0.100418
4	880735	0.901118	0.637272	Pf3D7_04_v3	0.195675
4	880848	0.0101971	0.994914	Pf3D7_04_v3	0.00221427
4	880954	0.478189	0.78734	Pf3D7_04_v3	0.103838
4	881382	3.95823	0.138192	Pf3D7_04_v3	0.859518
4	881569	0.0892675	0.956348	Pf3D7_04_v3	0.0193842
4	881571	0.0337284	0.983277	Pf3D7_04_v3	0.00732402
4	882279	2.68933	0.260627	Pf3D7_04_v3	0.583981
4	882698	1.08581	0.581058	Pf3D7_04_v3	0.23578
4	883072	2.57473	0.275997	Pf3D7_04_v3	0.559095
4	883380	2.24718	0.325111	Pf3D7_04_v3	0.487968
4	884736	1.30991	0.519464	Pf3D7_04_v3	0.284444
4	884927	1.23482	0.539338	Pf3D7_04_v3	0.268139
4	885594	0.417007	0.811798	Pf3D7_04_v3	0.090552
4	885691	0.707277	0.702129	Pf3D7_04_v3	0.153583
4	886511	1.65213	0.437768	Pf3D7_04_v3	0.358756
4	887452	2.38895	0.302862	Pf3D7_04_v3	0.518755
4	887796	8.78673	0.0123591	Pf3D7_04_v3	1.90801
4	887844	3.16049	0.205924	Pf3D7_04_v3	0.686292
4	887989	4.5398	0.103323	Pf3D7_04_v3	0.985804
4	887994	4.67581	0.0965299	Pf3D7_04_v3	1.01534
4	888001	0.512694	0.773873	Pf3D7_04_v3	0.11133
4	888174	2.47251	0.29047	Pf3D7_04_v3	0.536898
4	888654	6.89961	0.0317518	Pf3D7_04_v3	1.49823
4	888892	2.96485	0.227086	Pf3D7_04_v3	0.643809
4	889062	1.3236	0.515923	Pf3D7_04_v3	0.287415
4	889316	3.81479	0.148467	Pf3D7_04_v3	0.82837
4	889512	4.22652	0.120843	Pf3D7_04_v3	0.917777
4	889587	2.96115	0.227506	Pf3D7_04_v3	0.643007
4	889626	1.75619	0.415574	Pf3D7_04_v3	0.381352
4	890347	0.573291	0.750778	Pf3D7_04_v3	0.124489
4	891051	0.220089	0.895794	Pf3D7_04_v3	0.0477916
4	891732	5.09386	0.0783216	Pf3D7_04_v3	1.10612
4	891739	5.09386	0.0783216	Pf3D7_04_v3	1.10612
4	892124	1.87877	0.390867	Pf3D7_04_v3	0.407971
4	892965	1.24136	0.537578	Pf3D7_04_v3	0.269558
4	894939	1.68154	0.431377	Pf3D7_04_v3	0.365143
4	896497	3.94674	0.138988	Pf3D7_04_v3	0.857024
4	896804	0.694003	0.706804	Pf3D7_04_v3	0.150701
4	897099	1.2911	0.524375	Pf3D7_04_v3	0.280358
4	897165	1.26618	0.530949	Pf3D7_04_v3	0.274947
4	897358	1.29607	0.523072	Pf3D7_04_v3	0.281439
4	897771	0.325887	0.849639	Pf3D7_04_v3	0.0707656
4	898407	0.0313131	0.984465	Pf3D7_04_v3	0.00679954
4	898452	0.276599	0.870838	Pf3D7_04_v3	0.0600627
4	898661	0.0258179	0.987174	Pf3D7_04_v3	0.00560628
4	898668	1.71627	0.423953	Pf3D7_04_v3	0.372683
4	898815	1.58876	0.451861	Pf3D7_04_v3	0.344995
4	898976	0.775944	0.678431	Pf3D7_04_v3	0.168494
4	899050	1.10915	0.574315	Pf3D7_04_v3	0.24085
4	899565	2.00043	0.3678	Pf3D7_04_v3	0.434388
4	899872	0.0302958	0.984966	Pf3D7_04_v3	0.00657866
4	899970	0.78989	0.673717	Pf3D7_04_v3	0.171523
4	900145	2.01355	0.365396	Pf3D7_04_v3	0.437236
4	900162	2.63823	0.267372	Pf3D7_04_v3	0.572884
4	900596	4.36109	0.11298	Pf3D7_04_v3	0.946999
4	900665	2.06617	0.355907	Pf3D7_04_v3	0.448663
4	900780	1.04594	0.592757	Pf3D7_04_v3	0.227123
4	900957	2.06885	0.355431	Pf3D7_04_v3	0.449245
4	900963	2.88196	0.236695	Pf3D7_04_v3	0.625811
4	901096	0.951586	0.621392	Pf3D7_04_v3	0.206634
4	901197	0.902364	0.636875	Pf3D7_04_v3	0.195946
4	901429	0.326305	0.849462	Pf3D7_04_v3	0.0708562
4	901771	1.82665	0.401188	Pf3D7_04_v3	0.396652
4	901913	1.08183	0.582215	Pf3D7_04_v3	0.234916
4	902548	2.62262	0.269466	Pf3D7_04_v3	0.569495
4	903207	1.51314	0.469273	Pf3D7_04_v3	0.328575
4	904127	3.19862	0.202036	Pf3D7_04_v3	0.694571
4	907571	1.10847	0.57451	Pf3D7_04_v3	0.240702
4	908347	0.656178	0.720299	Pf3D7_04_v3	0.142487
4	908576	0.376633	0.828352	Pf3D7_04_v3	0.0817849
4	908685	0.523547	0.769685	Pf3D7_04_v3	0.113687
4	910225	0.93892	0.62534	Pf3D7_04_v3	0.203884
4	910317	1.10693	0.574954	Pf3D7_04_v3	0.240367
4	910443	0.0110573	0.994487	Pf3D7_04_v3	0.00240106
4	910460	1.16215	0.559297	Pf3D7_04_v3	0.252358
4	910469	4.14029	0.126167	Pf3D7_04_v3	0.899053
4	910473	2.82573	0.243444	Pf3D7_04_v3	0.6136
4	910484	6.13264	0.0465922	Pf3D7_04_v3	1.33169
4	910521	0.437749	0.803422	Pf3D7_04_v3	0.095056
4	910540	2.61711	0.27021	Pf3D7_04_v3	0.568298
4	911002	0.501764	0.778114	Pf3D7_04_v3	0.108957
4	911014	0.500593	0.77857	Pf3D7_04_v3	0.108702
4	911047	0.108999	0.946959	Pf3D7_04_v3	0.0236689
4	911083	0.173595	0.916863	Pf3D7_04_v3	0.0376957
4	918934	0.0771153	0.962176	Pf3D7_04_v3	0.0167454
4	919351	1.15914	0.560139	Pf3D7_04_v3	0.251704
4	920566	0.100177	0.951145	Pf3D7_04_v3	0.0217532
4	920895	2.40098	0.301046	Pf3D7_04_v3	0.521366
4	922780	0.523909	0.769546	Pf3D7_04_v3	0.113765
4	923964	0.365843	0.832834	Pf3D7_04_v3	0.0794418
4	925583	0.512694	0.773873	Pf3D7_04_v3	0.11133
4	925627	1.87632	0.391346	Pf3D7_04_v3	0.407439
4	926248	0.15252	0.926575	Pf3D7_04_v3	0.0331194
4	926320	0.40378	0.817185	Pf3D7_04_v3	0.0876797
4	926333	0.427683	0.807476	Pf3D7_04_v3	0.0928703
4	926450	0.619225	0.733731	Pf3D7_04_v3	0.134463
4	927454	0.472944	0.789408	Pf3D7_04_v3	0.102698
4	929370	3.70509	0.156838	Pf3D7_04_v3	0.804549
4	929397	1.17462	0.555821	Pf3D7_04_v3	0.255065
4	929521	0.937254	0.625861	Pf3D7_04_v3	0.203522
4	930011	1.20177	0.548327	Pf3D7_04_v3	0.26096
4	930092	2.58518	0.274559	Pf3D7_04_v3	0.561364
4	932768	0.109781	0.946589	Pf3D7_04_v3	0.0238387
4	932891	0.0938869	0.954141	Pf3D7_04_v3	0.0203873
4	932894	1.35214	0.508612	Pf3D7_04_v3	0.293613
4	933060	1.59385	0.450712	Pf3D7_04_v3	0.346101
4	933875	0.776668	0.678186	Pf3D7_04_v3	0.168651
4	933983	0.422483	0.809578	Pf3D7_04_v3	0.0917411
4	987893	0.189034	0.909812	Pf3D7_04_v3	0.0410483
4	988157	0.205307	0.90244	Pf3D7_04_v3	0.0445819
4	988196	3.18434	0.203484	Pf3D7_04_v3	0.691471
4	988235	1.58281	0.453209	Pf3D7_04_v3	0.343702
4	988236	1.36716	0.504807	Pf3D7_04_v3	0.296874
4	988680	0.975117	0.614124	Pf3D7_04_v3	0.211744
4	988749	3.38242	0.184297	Pf3D7_04_v3	0.734483
4	988861	0.0950673	0.953578	Pf3D7_04_v3	0.0206436
4	989043	0.803835	0.669036	Pf3D7_04_v3	0.174551
4	989044	0.803835	0.669036	Pf3D7_04_v3	0.174551
4	989342	3.44924	0.178241	Pf3D7_04_v3	0.748993
4	989363	2.77952	0.249136	Pf3D7_04_v3	0.603564
4	989390	2.56047	0.277972	Pf3D7_04_v3	0.555999
4	989663	0.43739	0.803567	Pf3D7_04_v3	0.094978
4	989851	1.82665	0.401188	Pf3D7_04_v3	0.396652
4	989906	2.38389	0.303631	Pf3D7_04_v3	0.517654
4	989912	3.17813	0.204116	Pf3D7_04_v3	0.690122
4	990088	1.98799	0.370095	Pf3D7_04_v3	0.431687
4	990103	1.66006	0.436037	Pf3D7_04_v3	0.360476
4	990152	1.69767	0.427914	Pf3D7_04_v3	0.368644
4	990269	6.36603	0.0414606	Pf3D7_04_v3	1.38236
4	990376	1.84328	0.397866	Pf3D7_04_v3	0.400263
4	990875	1.54323	0.462266	Pf3D7_04_v3	0.335108
4	990877	0.112703	0.945207	Pf3D7_04_v3	0.0244732
4	990908	1.41929	0.491818	Pf3D7_04_v3	0.308195
4	991000	0.137257	0.933673	Pf3D7_04_v3	0.0298051
4	991106	2.6335	0.268005	Pf3D7_04_v3	0.571858
4	991236	0.944232	0.623681	Pf3D7_04_v3	0.205037
4	991328	0.600239	0.74073	Pf3D7_04_v3	0.13034
4	991443	0.765177	0.682094	Pf3D7_04_v3	0.166156
4	991455	0.513723	0.773475	Pf3D7_04_v3	0.111554
4	991548	0.634005	0.728329	Pf3D7_04_v3	0.137672
4	991772	0.574598	0.750287	Pf3D7_04_v3	0.124772
4	991801	0.225775	0.893251	Pf3D7_04_v3	0.0490264
4	991858	0.187388	0.910561	Pf3D7_04_v3	0.0406908
4	991881	0.050406	0.975112	Pf3D7_04_v3	0.0109455
4	992024	1.81916	0.402692	Pf3D7_04_v3	0.395026
4	992490	2.29486	0.317452	Pf3D7_04_v3	0.498322
4	992627	0.549124	0.759905	Pf3D7_04_v3	0.119241
4	992657	0.872845	0.646345	Pf3D7_04_v3	0.189536
4	992672	0.70455	0.703087	Pf3D7_04_v3	0.152991
4	992676	0.531791	0.766519	Pf3D7_04_v3	0.115477
4	992710	0.745595	0.688805	Pf3D7_04_v3	0.161904
4	992819	0.848451	0.654276	Pf3D7_04_v3	0.184239
4	993098	2.9326	0.230778	Pf3D7_04_v3	0.636806
4	993222	0.619804	0.733519	Pf3D7_04_v3	0.134589
4	993272	0.0296942	0.985263	Pf3D7_04_v3	0.006448
4	993362	1.37357	0.50319	Pf3D7_04_v3	0.298268
4	993752	1.74601	0.417695	Pf3D7_04_v3	0.379141
4	993767	0.056873	0.971964	Pf3D7_04_v3	0.0123498
4	993806	0.131666	0.936287	Pf3D7_04_v3	0.0285908
4	997348	0.142179	0.931379	Pf3D7_04_v3	0.0308737
4	999012	2.54025	0.280797	Pf3D7_04_v3	0.551608
4	1002051	0.859474	0.65068	Pf3D7_04_v3	0.186632
4	1004930	2.16123	0.339386	Pf3D7_04_v3	0.469306
4	1005358	0.950512	0.621726	Pf3D7_04_v3	0.206401
4	1005595	0.675932	0.713219	Pf3D7_04_v3	0.146777
4	1005665	2.16153	0.339336	Pf3D7_04_v3	0.46937
4	1005986	1.23507	0.539272	Pf3D7_04_v3	0.268192
4	1005987	1.23507	0.539272	Pf3D7_04_v3	0.268192
4	1006032	1.31835	0.517277	Pf3D7_04_v3	0.286277
4	1006055	1.31994	0.516868	Pf3D7_04_v3	0.28662
4	1006069	0.285079	0.867153	Pf3D7_04_v3	0.0619042
4	1006235	0.0895663	0.956205	Pf3D7_04_v3	0.0194491
4	1006284	4.08712	0.129567	Pf3D7_04_v3	0.887507
4	1006336	0.431257	0.806035	Pf3D7_04_v3	0.0936463
4	1007507	0.836955	0.658048	Pf3D7_04_v3	0.181742
4	1008721	1.56532	0.457189	Pf3D7_04_v3	0.339904
4	1009127	1.62414	0.443938	Pf3D7_04_v3	0.352678
4	1015179	0.642962	0.725074	Pf3D7_04_v3	0.139618
4	1030965	0.854808	0.6522	Pf3D7_04_v3	0.185619
4	1031899	2.8284	0.24312	Pf3D7_04_v3	0.61418
4	1032346	2.0021	0.367493	Pf3D7_04_v3	0.434751
4	1032565	1.51142	0.469677	Pf3D7_04_v3	0.3282
4	1032592	5.29047	0.0709885	Pf3D7_04_v3	1.14881
4	1033018	2.44035	0.295179	Pf3D7_04_v3	0.529915
4	1034437	1.54482	0.461898	Pf3D7_04_v3	0.335454
4	1034932	2.83804	0.241951	Pf3D7_04_v3	0.616272
4	1035251	0.969578	0.615827	Pf3D7_04_v3	0.210541
4	1035493	1.00073	0.606309	Pf3D7_04_v3	0.217306
4	1035496	1.57112	0.455865	Pf3D7_04_v3	0.341164
4	1035499	0.617263	0.734451	Pf3D7_04_v3	0.134037
4	1036984	0.933119	0.627156	Pf3D7_04_v3	0.202624
4	1037433	2.63224	0.268174	Pf3D7_04_v3	0.571583
4	1037656	0.219847	0.895903	Pf3D7_04_v3	0.0477391
4	1037822	1.46935	0.479661	Pf3D7_04_v3	0.319066
4	1038715	0.184654	0.911807	Pf3D7_04_v3	0.0400972
4	1038820	2.39464	0.302003	Pf3D7_04_v3	0.519988
4	1042880	0.381177	0.826472	Pf3D7_04_v3	0.0827716
4	1042985	0.601048	0.74043	Pf3D7_04_v3	0.130516
4	1043003	1.07719	0.583569	Pf3D7_04_v3	0.233908
4	1043010	0.508045	0.775674	Pf3D7_04_v3	0.110321
4	1043476	1.29788	0.522598	Pf3D7_04_v3	0.281832
4	1043488	0.806629	0.668102	Pf3D7_04_v3	0.175157
4	1043839	1.02585	0.59874	Pf3D7_04_v3	0.222761
4	1049838	0.155	0.925427	Pf3D7_04_v3	0.0336579
4	1050905	0.834218	0.658949	Pf3D7_04_v3	0.181148
4	1051722	0.834039	0.659008	Pf3D7_04_v3	0.181109
4	1051941	1.01789	0.601129	Pf3D7_04_v3	0.221032
4	1055978	0.31244	0.855371	Pf3D7_04_v3	0.0678456
4	1063155	0.570258	0.751917	Pf3D7_04_v3	0.12383
4	1064895	2.28341	0.319274	Pf3D7_04_v3	0.495836
4	1065173	0.157122	0.924446	Pf3D7_04_v3	0.0341187
4	1065188	0.193722	0.907682	Pf3D7_04_v3	0.0420662
4	1071662	0.970193	0.615638	Pf3D7_04_v3	0.210675
4	1071736	0.416601	0.811963	Pf3D7_04_v3	0.0904637
4	1078397	4.71062	0.0948639	Pf3D7_04_v3	1.0229
4	1078398	4.71062	0.0948639	Pf3D7_04_v3	1.0229
4	1078451	0.422202	0.809692	Pf3D7_04_v3	0.0916799
4	1082725	1.87877	0.390867	Pf3D7_04_v3	0.407971
4	1083336	1.92146	0.382614	Pf3D7_04_v3	0.417239
4	1086685	0.760077	0.683835	Pf3D7_04_v3	0.165049
4	1086915	1.04085	0.594269	Pf3D7_04_v3	0.226017
4	1089818	0.472777	0.789474	Pf3D7_04_v3	0.102662
4	1099847	0.755188	0.685509	Pf3D7_04_v3	0.163987
4	1099886	1.97128	0.373201	Pf3D7_04_v3	0.428057
4	1099914	1.17919	0.554551	Pf3D7_04_v3	0.256058
4	1099984	5.55344	0.0622422	Pf3D7_04_v3	1.20592
4	1100015	1.67558	0.432666	Pf3D7_04_v3	0.363847
4	1100033	1.47204	0.479018	Pf3D7_04_v3	0.319648
4	1100036	3.84448	0.146279	Pf3D7_04_v3	0.834819
4	1100038	2.2479	0.324993	Pf3D7_04_v3	0.488126
4	1100039	1.46762	0.480077	Pf3D7_04_v3	0.318689
4	1100085	5.23167	0.0731067	Pf3D7_04_v3	1.13604
4	1100098	1.57987	0.453874	Pf3D7_04_v3	0.343064
4	1100109	0.0138321	0.993108	Pf3D7_04_v3	0.00300361
4	1100140	0.615846	0.734972	Pf3D7_04_v3	0.133729
4	1100163	2.69819	0.259475	Pf3D7_04_v3	0.585905
4	1100168	6.63182	0.0363009	Pf3D7_04_v3	1.44008
4	1100192	0.553693	0.758171	Pf3D7_04_v3	0.120233
4	1100199	3.03877	0.218847	Pf3D7_04_v3	0.659859
4	1100202	2.05352	0.358165	Pf3D7_04_v3	0.445916
4	1100219	0.335695	0.845483	Pf3D7_04_v3	0.0728953
4	1100220	8.7025	0.0128907	Pf3D7_04_v3	1.88972
4	1100243	0.801287	0.669889	Pf3D7_04_v3	0.173997
4	1100255	0.66398	0.717494	Pf3D7_04_v3	0.144182
4	1100297	4.5324	0.103705	Pf3D7_04_v3	0.984199
4	1100315	0.995139	0.608007	Pf3D7_04_v3	0.216092
4	1100318	4.63822	0.098361	Pf3D7_04_v3	1.00718
4	1100339	7.00019	0.0301946	Pf3D7_04_v3	1.52007
4	1100345	3.87759	0.143877	Pf3D7_04_v3	0.842008
4	1100350	1.2915	0.524269	Pf3D7_04_v3	0.280446
4	1100382	2.77739	0.2494	Pf3D7_04_v3	0.603103
4	1100399	2.38124	0.304033	Pf3D7_04_v3	0.517079
4	1100412	4.44067	0.108573	Pf3D7_04_v3	0.964279
4	1100413	3.90466	0.141943	Pf3D7_04_v3	0.847886
4	1100439	1.38224	0.501014	Pf3D7_04_v3	0.30015
4	1100457	0.533794	0.765752	Pf3D7_04_v3	0.115912
4	1100459	0.14042	0.932198	Pf3D7_04_v3	0.0304919
4	1100460	0.34909	0.839839	Pf3D7_04_v3	0.0758039
4	1100467	1.69652	0.42816	Pf3D7_04_v3	0.368394
4	1100499	3.61699	0.1639	Pf3D7_04_v3	0.78542
4	1100521	0.725522	0.695753	Pf3D7_04_v3	0.157545
4	1100556	0.41865	0.811132	Pf3D7_04_v3	0.0909086
4	1100570	0.346147	0.841076	Pf3D7_04_v3	0.0751649
4	1100602	0.311607	0.855727	Pf3D7_04_v3	0.0676647
4	1100624	2.22896	0.328086	Pf3D7_04_v3	0.484012
4	1100673	0.931288	0.627731	Pf3D7_04_v3	0.202227
4	1100699	2.86559	0.238642	Pf3D7_04_v3	0.622254
4	1100703	2.86559	0.238642	Pf3D7_04_v3	0.622254
4	1100718	4.65068	0.0977503	Pf3D7_04_v3	1.00988
4	1100777	4.89215	0.0866329	Pf3D7_04_v3	1.06232
4	1100813	3.43756	0.179285	Pf3D7_04_v3	0.746456
4	1100898	0.266958	0.875046	Pf3D7_04_v3	0.0579692
4	1100902	0.266958	0.875046	Pf3D7_04_v3	0.0579692
4	1100903	0.399318	0.81901	Pf3D7_04_v3	0.0867108
4	1100925	2.8258	0.243436	Pf3D7_04_v3	0.613615
4	1100949	3.70347	0.156965	Pf3D7_04_v3	0.804198
4	1100954	4.4992	0.105441	Pf3D7_04_v3	0.976989
4	1100961	3.83882	0.146693	Pf3D7_04_v3	0.83359
4	1100962	7.8432	0.0198093	Pf3D7_04_v3	1.70313
4	1100989	7.26425	0.0264599	Pf3D7_04_v3	1.57741
4	1101022	4.69669	0.0955271	Pf3D7_04_v3	1.01987
4	1101024	5.31517	0.0701174	Pf3D7_04_v3	1.15417
4	1101045	0.726094	0.695554	Pf3D7_04_v3	0.157669
4	1101072	2.78941	0.247906	Pf3D7_04_v3	0.605712
4	1101094	0.358089	0.836069	Pf3D7_04_v3	0.0777581
4	1101104	3.97246	0.137212	Pf3D7_04_v3	0.862608
4	1101110	1.44788	0.484837	Pf3D7_04_v3	0.314404
4	1101126	0.440633	0.802265	Pf3D7_04_v3	0.0956823
4	1101129	2.14891	0.341484	Pf3D7_04_v3	0.46663
4	1101144	0.142413	0.93127	Pf3D7_04_v3	0.0309246
4	1101150	1.65558	0.437015	Pf3D7_04_v3	0.359504
4	1101162	1.82975	0.400566	Pf3D7_04_v3	0.397326
4	1101201	0.713103	0.700086	Pf3D7_04_v3	0.154848
4	1101204	1.92781	0.381401	Pf3D7_04_v3	0.418618
4	1101211	1.92781	0.381401	Pf3D7_04_v3	0.418618
4	1101231	1.93514	0.380006	Pf3D7_04_v3	0.42021
4	1101811	0.422915	0.809403	Pf3D7_04_v3	0.0918349
4	1101818	0.381351	0.826401	Pf3D7_04_v3	0.0828093
4	1101833	0.0123976	0.99382	Pf3D7_04_v3	0.0026921
4	1101849	0.982708	0.611798	Pf3D7_04_v3	0.213392
4	1101859	0.376633	0.828352	Pf3D7_04_v3	0.0817849
4	1101956	1.83962	0.398595	Pf3D7_04_v3	0.399468
4	1101958	1.77115	0.412477	Pf3D7_04_v3	0.3846
4	1102060	0.463893	0.792988	Pf3D7_04_v3	0.100733
4	1102362	2.10782	0.348572	Pf3D7_04_v3	0.457707
4	1102392	3.92218	0.140705	Pf3D7_04_v3	0.851691
4	1102488	2.79281	0.247485	Pf3D7_04_v3	0.60645
4	1102555	0.700652	0.704458	Pf3D7_04_v3	0.152145
4	1102558	0.700652	0.704458	Pf3D7_04_v3	0.152145
4	1102797	0.189655	0.90953	Pf3D7_04_v3	0.0411832
4	1102846	1.7902	0.408566	Pf3D7_04_v3	0.388737
4	1102849	0.914008	0.633178	Pf3D7_04_v3	0.198474
4	1102890	0.898077	0.638242	Pf3D7_04_v3	0.195015
4	1102926	0.377834	0.827855	Pf3D7_04_v3	0.0820456
4	1103186	1.14694	0.563567	Pf3D7_04_v3	0.249054
4	1106637	4.87357	0.0874416	Pf3D7_04_v3	1.05828
4	1113367	0.72573	0.69568	Pf3D7_04_v3	0.15759
4	1113552	0.34913	0.839822	Pf3D7_04_v3	0.0758126
4	1113574	5.04431	0.0802863	Pf3D7_04_v3	1.09536
4	1113576	5.04431	0.0802863	Pf3D7_04_v3	1.09536
4	1113583	2.23461	0.32716	Pf3D7_04_v3	0.485239
4	1119762	1.11099	0.573789	Pf3D7_04_v3	0.241248
4	1121457	0.760372	0.683734	Pf3D7_04_v3	0.165113
4	1121472	1.1302	0.568304	Pf3D7_04_v3	0.245419
4	1121759	1.42412	0.490631	Pf3D7_04_v3	0.309245
4	1122147	1.80485	0.405585	Pf3D7_04_v3	0.391918
4	1124303	2.28341	0.319274	Pf3D7_04_v3	0.495836
4	1127784	1.58652	0.452367	Pf3D7_04_v3	0.344509
4	1128546	0.475791	0.788285	Pf3D7_04_v3	0.103317
4	1128547	0.475791	0.788285	Pf3D7_04_v3	0.103317
4	1128588	1.3394	0.511862	Pf3D7_04_v3	0.290847
4	1128607	0.402477	0.817717	Pf3D7_04_v3	0.0873968
4	1128627	0.127299	0.938334	Pf3D7_04_v3	0.0276426
4	1134449	1.12591	0.569524	Pf3D7_04_v3	0.244488
4	1134451	1.12591	0.569524	Pf3D7_04_v3	0.244488
4	1134673	0.0292268	0.985493	Pf3D7_04_v3	0.00634652
4	1134777	1.33257	0.513614	Pf3D7_04_v3	0.289363
4	1134839	0.588622	0.745045	Pf3D7_04_v3	0.127818
4	1134847	0.121208	0.941196	Pf3D7_04_v3	0.0263201
4	1136835	1.18959	0.551676	Pf3D7_04_v3	0.258316
4	1136964	1.82185	0.402151	Pf3D7_04_v3	0.39561
4	1136990	1.10938	0.574249	Pf3D7_04_v3	0.2409
4	1137009	1.5908	0.451401	Pf3D7_04_v3	0.345438
4	1137019	1.50964	0.470095	Pf3D7_04_v3	0.327814
4	1137027	0.956735	0.619794	Pf3D7_04_v3	0.207752
4	1137040	0.0779764	0.961762	Pf3D7_04_v3	0.0169324
4	1137058	0.0571228	0.971843	Pf3D7_04_v3	0.0124041
4	1137155	0.424495	0.808764	Pf3D7_04_v3	0.0921779
4	1137160	1.24305	0.537124	Pf3D7_04_v3	0.269926
4	1137178	1.98879	0.369947	Pf3D7_04_v3	0.43186
4	1137318	1.88607	0.389445	Pf3D7_04_v3	0.409554
4	1137348	0.312726	0.855249	Pf3D7_04_v3	0.0679076
4	1137367	0.379906	0.826998	Pf3D7_04_v3	0.0824955
4	1137378	1.61242	0.446547	Pf3D7_04_v3	0.350133
5	43677	0.962339	0.61806	Pf3D7_05_v3	0.208969
5	51707	2.19999	0.332872	Pf3D7_05_v3	0.477723
5	55996	3.11413	0.210754	Pf3D7_05_v3	0.676224
5	56432	0.605715	0.738704	Pf3D7_05_v3	0.131529
5	59679	0.109976	0.946496	Pf3D7_05_v3	0.023881
5	59688	1.8585	0.39485	Pf3D7_05_v3	0.403568
5	64695	0.877968	0.644691	Pf3D7_05_v3	0.190648
5	65071	1.26561	0.531099	Pf3D7_05_v3	0.274825
5	69278	1.69528	0.428424	Pf3D7_05_v3	0.368126
5	69564	0.334649	0.845925	Pf3D7_05_v3	0.0726682
5	69585	0.202941	0.903508	Pf3D7_05_v3	0.0440681
5	84637	0.698634	0.705169	Pf3D7_05_v3	0.151707
5	85096	0.416601	0.811963	Pf3D7_05_v3	0.0904637
5	88755	2.38389	0.303631	Pf3D7_05_v3	0.517654
5	88791	1.53077	0.465154	Pf3D7_05_v3	0.332403
5	91908	2.73339	0.254949	Pf3D7_05_v3	0.593547
5	92082	2.69272	0.260186	Pf3D7_05_v3	0.584716
5	92086	0.0398931	0.980251	Pf3D7_05_v3	0.00866268
5	92221	4.20975	0.121861	Pf3D7_05_v3	0.914135
5	93127	0.635212	0.72789	Pf3D7_05_v3	0.137934
5	95628	0.0244867	0.987831	Pf3D7_05_v3	0.00531723
5	99196	0.0150108	0.992523	Pf3D7_05_v3	0.00325955
5	99611	0.55043	0.759409	Pf3D7_05_v3	0.119524
5	110225	0.521372	0.770523	Pf3D7_05_v3	0.113214
5	110728	4.3299	0.114756	Pf3D7_05_v3	0.940226
5	111653	1.02351	0.599442	Pf3D7_05_v3	0.222253
5	118209	12.0521	0.00241496	Pf3D7_05_v3	2.61709
5	127859	8.7207	0.0127739	Pf3D7_05_v3	1.89368
5	128030	4.16608	0.124551	Pf3D7_05_v3	0.904653
5	128234	6.52865	0.0382227	Pf3D7_05_v3	1.41768
5	130764	0.148811	0.928295	Pf3D7_05_v3	0.0323138
5	131223	1.13635	0.566558	Pf3D7_05_v3	0.246756
5	131301	2.8284	0.24312	Pf3D7_05_v3	0.61418
5	131902	0.264442	0.876147	Pf3D7_05_v3	0.0574228
5	132132	0.226865	0.892765	Pf3D7_05_v3	0.049263
5	132135	0.248923	0.882972	Pf3D7_05_v3	0.054053
5	132201	0.771684	0.679878	Pf3D7_05_v3	0.167569
5	132297	0.238691	0.887501	Pf3D7_05_v3	0.0518311
5	132885	1.88779	0.389109	Pf3D7_05_v3	0.409928
5	143264	0.774638	0.678875	Pf3D7_05_v3	0.16821
5	144161	0.00527002	0.997368	Pf3D7_05_v3	0.00114437
5	144575	0.013974	0.993037	Pf3D7_05_v3	0.00303442
5	146696	0.212751	0.899087	Pf3D7_05_v3	0.0461983
5	147142	4.98899	0.0825383	Pf3D7_05_v3	1.08334
5	147419	0.979535	0.612769	Pf3D7_05_v3	0.212703
5	154378	0.216156	0.897558	Pf3D7_05_v3	0.0469377
5	154819	0.344883	0.841608	Pf3D7_05_v3	0.0748903
5	158020	0.992364	0.608851	Pf3D7_05_v3	0.215489
5	158076	1.68764	0.430065	Pf3D7_05_v3	0.366466
5	160808	0.617263	0.734451	Pf3D7_05_v3	0.134037
5	162295	0.245733	0.884382	Pf3D7_05_v3	0.0533602
5	162518	3.30838	0.191247	Pf3D7_05_v3	0.718406
5	163004	2.69239	0.260228	Pf3D7_05_v3	0.584645
5	167841	0.0168734	0.991599	Pf3D7_05_v3	0.00366402
5	172801	4.60995	0.0997614	Pf3D7_05_v3	1.00104
5	174069	2.11864	0.346691	Pf3D7_05_v3	0.460057
5	174325	2.02107	0.364024	Pf3D7_05_v3	0.43887
5	180852	1.47209	0.479004	Pf3D7_05_v3	0.319661
5	180867	0.887815	0.641525	Pf3D7_05_v3	0.192787
5	180872	0.941771	0.624449	Pf3D7_05_v3	0.204503
5	180912	1.35205	0.508634	Pf3D7_05_v3	0.293594
5	184634	0.140433	0.932192	Pf3D7_05_v3	0.0304946
5	184637	0.140433	0.932192	Pf3D7_05_v3	0.0304946
5	184832	1.93633	0.379778	Pf3D7_05_v3	0.42047
5	188807	0.967015	0.616617	Pf3D7_05_v3	0.209985
5	189744	0.978095	0.61321	Pf3D7_05_v3	0.212391
5	191481	0.523273	0.769791	Pf3D7_05_v3	0.113627
5	192222	1.40592	0.495117	Pf3D7_05_v3	0.305292
5	193963	3.42043	0.180827	Pf3D7_05_v3	0.742736
5	197442	0.964778	0.617307	Pf3D7_05_v3	0.209499
5	197492	0.698634	0.705169	Pf3D7_05_v3	0.151707
5	198142	0.721087	0.697297	Pf3D7_05_v3	0.156582
5	198316	1.41665	0.492468	Pf3D7_05_v3	0.307622
5	198958	0.414227	0.812927	Pf3D7_05_v3	0.0899482
5	199694	1.48464	0.476007	Pf3D7_05_v3	0.322387
5	211365	0.184654	0.911807	Pf3D7_05_v3	0.0400972
5	213086	1.3123	0.518845	Pf3D7_05_v3	0.284963
5	213087	1.01207	0.602881	Pf3D7_05_v3	0.219768
5	213614	2.33516	0.311118	Pf3D7_05_v3	0.507074
5	216203	0.64826	0.723156	Pf3D7_05_v3	0.140768
5	216506	1.07929	0.582956	Pf3D7_05_v3	0.234365
5	221309	0.226781	0.892802	Pf3D7_05_v3	0.0492448
5	224735	2.0143	0.365259	Pf3D7_05_v3	0.4374
5	241166	0.929095	0.628419	Pf3D7_05_v3	0.20175
5	242084	1.72394	0.422329	Pf3D7_05_v3	0.37435
5	243183	6.68961	0.0352672	Pf3D7_05_v3	1.45263
5	248637	0.588568	0.745065	Pf3D7_05_v3	0.127806
5	260128	0.622573	0.732504	Pf3D7_05_v3	0.13519
5	268357	0.580824	0.747955	Pf3D7_05_v3	0.126124
5	269459	0.892004	0.640182	Pf3D7_05_v3	0.193696
5	269527	0.60611	0.738559	Pf3D7_05_v3	0.131615
5	269620	0.0213181	0.989398	Pf3D7_05_v3	0.00462916
5	269653	2.34946	0.308902	Pf3D7_05_v3	0.510179
5	271395	4.48196	0.106354	Pf3D7_05_v3	0.973245
5	275734	0.778389	0.677602	Pf3D7_05_v3	0.169025
5	277520	2.66414	0.263931	Pf3D7_05_v3	0.57851
5	286153	2.63772	0.26744	Pf3D7_05_v3	0.572774
5	286660	0.140433	0.932192	Pf3D7_05_v3	0.0304946
5	288831	3.47284	0.17615	Pf3D7_05_v3	0.754117
5	288839	2.60625	0.271681	Pf3D7_05_v3	0.56594
5	288856	4.19388	0.122832	Pf3D7_05_v3	0.91069
5	288857	0.951021	0.621568	Pf3D7_05_v3	0.206512
5	288859	2.17754	0.33663	Pf3D7_05_v3	0.472847
5	289916	3.43656	0.179375	Pf3D7_05_v3	0.746239
5	289917	0.909104	0.634732	Pf3D7_05_v3	0.197409
5	290084	1.24771	0.535875	Pf3D7_05_v3	0.270936
5	294870	2.36836	0.305998	Pf3D7_05_v3	0.514282
5	295715	4.08426	0.129752	Pf3D7_05_v3	0.886885
5	307858	0.956448	0.619883	Pf3D7_05_v3	0.20769
5	323339	1.13369	0.567314	Pf3D7_05_v3	0.246177
5	323671	6.30939	0.0426515	Pf3D7_05_v3	1.37007
5	329287	4.1651	0.124612	Pf3D7_05_v3	0.90444
5	329406	0.629561	0.729949	Pf3D7_05_v3	0.136707
5	329493	0.588027	0.745266	Pf3D7_05_v3	0.127688
5	329511	0.287816	0.865967	Pf3D7_05_v3	0.0624985
5	329606	1.91188	0.384451	Pf3D7_05_v3	0.415159
5	329612	0.622439	0.732553	Pf3D7_05_v3	0.135161
5	329613	1.02936	0.597691	Pf3D7_05_v3	0.223523
5	335910	0.141203	0.931833	Pf3D7_05_v3	0.0306619
5	345188	2.81126	0.245213	Pf3D7_05_v3	0.610457
5	345236	0.0198795	0.99011	Pf3D7_05_v3	0.00431677
5	350933	3.84891	0.145956	Pf3D7_05_v3	0.835779
5	350957	2.81592	0.244642	Pf3D7_05_v3	0.61147
5	351005	4.72145	0.0943518	Pf3D7_05_v3	1.02525
5	351970	3.57439	0.167429	Pf3D7_05_v3	0.77617
5	352170	1.08183	0.582215	Pf3D7_05_v3	0.234916
5	352439	0.665762	0.716855	Pf3D7_05_v3	0.144568
5	354205	3.20759	0.201132	Pf3D7_05_v3	0.69652
5	358951	0.101299	0.950612	Pf3D7_05_v3	0.0219967
5	360129	0.402406	0.817747	Pf3D7_05_v3	0.0873813
5	363660	1.94381	0.378362	Pf3D7_05_v3	0.422092
5	364200	0.624707	0.731723	Pf3D7_05_v3	0.135653
5	364227	0.587106	0.74561	Pf3D7_05_v3	0.127488
5	367383	2.33182	0.311639	Pf3D7_05_v3	0.506348
5	367574	0.0027429	0.998629	Pf3D7_05_v3	0.000595613
5	367905	0.243887	0.885199	Pf3D7_05_v3	0.0529593
5	367916	0.243887	0.885199	Pf3D7_05_v3	0.0529593
5	368020	1.464	0.480946	Pf3D7_05_v3	0.317904
5	368632	1.88607	0.389445	Pf3D7_05_v3	0.409554
5	369646	1.56698	0.456809	Pf3D7_05_v3	0.340265
5	369684	0.412139	0.813776	Pf3D7_05_v3	0.0894949
5	369740	0.538104	0.764104	Pf3D7_05_v3	0.116848
5	369824	3.79077	0.15026	Pf3D7_05_v3	0.823156
5	370000	2.63628	0.267633	Pf3D7_05_v3	0.572461
5	370002	0.29404	0.863277	Pf3D7_05_v3	0.0638499
5	371287	2.8284	0.24312	Pf3D7_05_v3	0.61418
5	373027	2.17375	0.337268	Pf3D7_05_v3	0.472024
5	374425	5.3814	0.0678334	Pf3D7_05_v3	1.16856
5	374444	1.96711	0.373979	Pf3D7_05_v3	0.427153
5	375137	3.09915	0.212338	Pf3D7_05_v3	0.672973
5	376115	0.353299	0.838074	Pf3D7_05_v3	0.0767179
5	382974	2.40408	0.30058	Pf3D7_05_v3	0.522039
5	382975	1.14263	0.564783	Pf3D7_05_v3	0.248118
[truncated: 6,320 more rows]

## Sheet: FLK_Spatial
chr	pos	pzero	flk	pvalue	log10Pvalue	Chr_name
[truncated: 8,283 more rows]

[truncated: 6 more sheets: hapflk_Temporal, hapflk_spatial, FST_GBJ2008vs2014, FST_GBJ2014vsBasse2014, Rsb_XPEHH_Top Genes, FST_Top Genes]
